# Supplementary material for: Association of atherogenic indices with myocardial damage and mortality in COVID-19
Source: PLoS One. 2024 May 16;19(5):e0302984. doi: 10.1371/journal.pone.0302984 (PMC11098497; doi:10.1371/journal.pone.0302984)
Supplement: S1 Data — (XLSX) [file pone.0302984.s001.xlsx]

## Sheet: Sayfa1
ID	AGE	GENDER	EXITUS	HOSPITAL TIME	TC	HDL	LDL	TRİGLİSERİD	NON-HDL	KREATİN	AST	ALT	GGT	CRP	TROPONİN	FERRİTİN	ALBUMİN	LDH	HG	PLT	WBC	NEU	LYM	MONO	DM	HT	HL	KAH	RENAL FAILURE	TRİGLİSERİD/HDL	NÖTROFİL/LENFOSİT	PLATELET/LENFOSİT	MONOSİT/HDL	CRP/ALBUMİN	LENFOSİT/MONOSİT	AC	CRI-1	CR-2
10706508-1	76	1	2	13	122	27	78	87	95	1.96	108	228	54	56	54	103	33	287	9.1	106	7.02	6.47	0.35	0.17	1	1	1	1	1	3.22222	18.4857	302.857	0.0062963	1.69697	2.05882	3.51852	4.51852	2.88889
10725289-1	61	2	1	14	226	46	150	150	180	0.85	17	19	39	2.4	3.51	523	40	190	15.2	232	4.47	2.65	1.52	0.27	0	1	0	0	0	3.26087	1.74342	152.632	0.00586957	0.06	5.62963	3.91304	4.91304	3.26087
10722603-2	69	1	2	15	139	30	75	157	109	0.78	75	20	37	127	13.65	1951	40	417	14.3	219	11.81	10.8	0.55	0.36	0	0	0	0	0	5.23333	19.6364	398.182	0.012	3.175	1.52778	3.63333	4.63333	2.5
10742417-1	45	1	1	12	159	39	86	159	120	0.95	27	18	34	44	3.63	687	41	387	14.2	214	11.06	8.47	2.11	0.44	0	0	0	0	0	4.07692	4.01422	101.422	0.0112821	1.07317	4.79545	3.07692	4.07692	2.20513
10749241-1	59	2	1	10	228	66	142	99	162	0.48	14	14	11	53	3.02	133	40.6	296	11.8	405	8.29	6.06	1.53	0.67	0	0	0	0	0	1.5	3.96078	264.706	0.0101515	1.30542	2.28358	2.45455	3.45455	2.15152
10749601-2	45	1	1	11	221	40	161	101	181	0.91	31	47	69	32	<3	387	43.5	240	15.8	238	9.7	7.96	1.02	0.71	0	0	0	0	0	2.525	7.80392	233.333	0.01775	0.735632	1.43662	4.525	5.525	4.025
10749817-2	59	1	1	10	124	30	70	122	94	1.8	46	56	53	46	40	459	40.3	272	13.2	156	5	3.8	0.95	0.24	1	1	1	1	1	4.06667	4	164.211	0.008	1.14144	3.95833	3.13333	4.13333	2.33333
10750547-1	82	2	1	7	289	69	197	116	220	0.86	50	39	14	118	94	410	33	349	10.4	199	12.72	11.45	0.84	0.4	0	1	0	1	0	1.68116	13.631	236.905	0.0057971	3.57576	2.1	3.18841	4.18841	2.85507
10753082-1	63	2	1	9	156	45	95	80	111	0.78	19	16	24	48	3.14	260	35.2	296	11.7	253	7.24	5.86	1.15	0.2	0	0	0	0	0	1.77778	5.09565	220	0.00444444	1.36364	5.75	2.46667	3.46667	2.11111
10756068-1	22	2	1	7	252	90	150	62	162	0.46	18	25	74	44	<3	134	39.7	219	11.4	175	2.23	1.85	0.33	0.05	0	0	0	0	0	0.688889	5.60606	530.303	0.000555556	1.10831	6.6	1.8	2.8	1.66667
10757421-1	52	2	1	7	123	48	58	87	75	0.62	28	15	26	70	5.97	211	37.6	370	12.3	194	6.24	5.4	0.68	0.14	0	0	0	0	0	1.8125	7.94118	285.294	0.00291667	1.8617	4.85714	1.5625	2.5625	1.20833
10760907-1	56	2	1	6	202	57	119	128	145	0.54	40	22	13	14	<3	186	41.7	270	13.5	119	2.97	1.9	0.71	0.36	1	1	0	1	0	2.24561	2.67606	167.606	0.00631579	0.335731	1.97222	2.54386	3.54386	2.08772
10760428-1	63	1	1	7	123	35	67	106	88	0.66	20	53	87	27.6	5.76	251	40.6	247	12.2	187	8.7	8.07	0.41	0.2	0	0	0	0	0	3.02857	19.6829	456.098	0.00571429	0.679803	2.05	2.51429	3.51429	1.91429
10759954-1	81	2	1	9	142	57	69	82	85	1.21	22	11	34	47.2	10.23	130	39.9	234	11.8	164	7.17	5.87	1.06	0.22	1	1	0	0	1	1.4386	5.53774	154.717	0.00385965	1.18296	4.81818	1.49123	2.49123	1.21053
10759952-1	51	2	1	9	158	42	87	144	116	0.51	42	30	19	53.5	<3	393	36.2	429	12.4	223	10.97	9.24	1.33	0.34	0	0	0	0	0	3.42857	6.94737	167.669	0.00809524	1.4779	3.91176	2.7619	3.7619	2.07143
10764101-2	52	1	1	5	180	44	108	141	136	0.98	15	25	37	12.5	3.56	393	34.9	224	13	351	10.79	8.84	1.3	0.76	1	1	0	1	0	3.20455	6.8	270	0.0172727	0.358166	1.71053	3.09091	4.09091	2.45455
10761246-1	46	2	1	6	151	44	83	119	107	0.64	14	9	10	34.9	3.3	74	36.1	173	11.8	224	4.22	2.91	0.84	0.46	0	0	0	0	0	2.70455	3.46429	266.667	0.0104545	0.966759	1.82609	2.43182	3.43182	1.88636
10761351-1	81	2	1	11	203	26	160	86	177	0.86	30	14	10	34.8	15.43	118	28	278	10.8	508	10.98	10.04	0.47	0.47	1	1	1	1	0	3.30769	21.3617	1080.85	0.0180769	1.24286	1	6.80769	7.80769	6.15385
10761184-1	69	2	1	11	135	38	69	132	97	0.79	61	47	29	7.2	5.62	94.25	37.6	245	11.6	352	10.8	9.42	1.15	0.22	1	1	0	1	0	3.47368	8.1913	306.087	0.00578947	0.191489	5.22727	2.55263	3.55263	1.81579
10766332-1	56	2	1	5	189	62	105	112	127	0.62	20	11	15	28	5.23	163	34.6	276	11.9	125	3.98	2.9	0.84	0.23	0	0	0	0	0	1.80645	3.45238	148.81	0.00370968	0.809249	3.65217	2.04839	3.04839	1.69355
10768237-1	87	2	1	5	198	53	132	63	145	0.79	181	89	81	18.3	25	723	31.5	393	10.1	243	10.74	9.9	0.25	0.56	0	1	0	0	0	1.18868	39.6	972	0.010566	0.580952	0.446429	2.73585	3.73585	2.49057
10767700-1	43	1	1	6	237	50	88	169	187	0.71	25	47	32	14.1	<3	564	37.1	314	14.9	322	12.3	9.64	1.63	0.84	1	0	0	0	0	3.38	5.91411	197.546	0.0168	0.380054	1.94048	3.74	4.74	1.76
10767861-1	52	2	2	6	174	45	51	390	129	0.71	66	65	18	121	85.62	835	29.7	494	8.5	249	3.48	3.23	0.15	0.09	0	0	0	0	0	8.66667	21.5333	1660	0.002	4.07407	1.66667	2.86667	3.86667	1.13333
10768371-1	85	2	2	18	165	42	67	229	123	0.92	86	158	93	33.3	87.01	1100	27.2	347	11.4	124	2.91	1.93	0.62	0.35	1	1	0	1	0	5.45238	3.1129	200	0.00833333	1.22426	1.77143	2.92857	3.92857	1.59524
10769125-1	71	2	1	8	116	38	53	125	78	0.66	21	13	21	30	3.35	444	37.8	203	11.6	182	2.86	2.04	0.75	0.07	1	1	0	0	0	3.28947	2.72	242.667	0.00184211	0.793651	10.7143	2.05263	3.05263	1.39474
10769374-1	28	2	1	8	126	64	51	53	62	0.44	12	8	105	33.7	<3	60.9	38.5	174	12.4	247	3.01	2.14	0.72	0.15	0	0	0	0	0	0.828125	2.97222	343.056	0.00234375	0.875325	4.8	0.96875	1.96875	0.796875
10769818-1	39	2	1	9	170	86	74	48	84	0.53	17	10	11	24	<3	40.3	38	255	12.2	141	6.12	4.87	1.08	0.15	0	0	0	0	0	0.55814	4.50926	130.556	0.00174419	0.631579	7.2	0.976744	1.97674	0.860465
10770059-1	61	2	1	9	177	100	60	85	77	1.1	42	36	49	21.4	11.31	42.2	36.1	203	10.1	75	4.18	3.14	0.76	0.27	1	1	0	0	0	0.85	4.13158	98.6842	0.0027	0.592798	2.81481	0.77	1.77	0.6
10769042-2	64	2	1	6	124	41	64	96	83	0.87	16	17	13	49.4	34	48	37.9	255	11.2	195	15.27	12.54	1.62	1.09	0	1	1	0	0	2.34146	7.74074	120.37	0.0265854	1.30343	1.48624	2.02439	3.02439	1.56098
10772852-2	71	1	1	9	103	51	31	104	52	0.83	22	75	50	14.9	<3	977	34.6	179	13.4	390	6.3	5	0.94	0.35	0	0	0	0	0	2.03922	5.31915	414.894	0.00686275	0.430636	2.68571	1.01961	2.01961	0.607843
10771830-1	87	1	1	9	138	53	67	88	85	0.78	35	18	52	57	28	152	34.2	386	11.9	134	6.94	3.1	3.05	0.77	0	0	0	0	0	1.66038	1.01639	43.9344	0.0145283	1.66667	3.96104	1.60377	2.60377	1.26415
10773158-1	76	2	1	5	163	51	95	85	112	1.09	19	8	27	214	15	745	32	197	8.7	338	18.05	15.5	1.59	0.85	0	1	0	0	0	1.66667	9.74843	212.579	0.0166667	6.6875	1.87059	2.19608	3.19608	1.86275
10778517-1	74	2	1	6	182	45	119	42	137	0.97	24	23	60	10.2	12.48	155	39.2	172	8.5	115	3.5	2.73	0.61	0.13	1	1	0	0	0	0.933333	4.47541	188.525	0.00288889	0.260204	4.69231	3.04444	4.04444	2.64444
10777081-1	45	1	1	7	136	41	86	95	95	0.94	34	40	32	53.2	<3	801	39.4	346	13.8	221	6.37	5	1.07	0.29	0	0	0	0	0	2.31707	4.6729	206.542	0.00707317	1.35025	3.68966	2.31707	3.31707	2.09756
10777897-1	42	2	1	8	93	40	43	48	53	0.75	20	15	16	42	<3	83.13	37.7	266	11.5	171	4.63	3.76	0.63	0.22	0	0	0	0	0	1.2	5.96825	271.429	0.0055	1.11406	2.86364	1.325	2.325	1.075
10778822-1	51	1	1	5	186	37	126	114	149	0.7	19	32	25	54	<3	211	36.5	197	14.1	319	7.2	6.18	0.75	0.26	0	0	0	0	0	3.08108	8.24	425.333	0.00702703	1.47945	2.88462	4.02703	5.02703	3.40541
10783179-1	55	2	1	5	167	60	83	121	107	1.02	40	34	19	53.2	4.81	497	39.2	263	11	224	3.63	2.41	1.05	0.15	1	1	0	0	0	2.01667	2.29524	213.333	0.0025	1.35714	7	1.78333	2.78333	1.38333
9659951	75	2	2	18	184	33	96	111	151	1.54	91	38	45	143	300	263	32.3	691	13.2	115	18.75	15.84	1.55	1.19	1	0	0	0	0	3.36364	10.2194	74.1935	0.0360606	4.42724	1.30252	4.57576	5.57576	2.90909
9659436	52	1	2	11	93	28	66	146	65	0.73	40	45	177	165	6.9	1231	26.6	464	11.6	360	16.37	14.01	0.93	1.36	0	0	0	0	0	5.21429	15.0645	387.097	0.0485714	6.20301	0.683824	2.32143	3.32143	2.35714
9615684	60	2	2	23	267	39	158	398	228	0.63	68	38	52	379	12.1	>1500	18.9	494	7	204	8.26	7.49	0.7	0.13	1	1	0	0	0	10.2051	10.7	291.429	0.00333333	20.0529	5.38462	5.84615	6.84615	4.05128
9619189	74	1	2	15	174	33	102	193	141	2.37	11	7	13	114	105	635	33	405	9.8	142	3.14	2.4	0.41	0.32	1	1	0	0	1	5.84848	5.85366	346.341	0.00969697	3.45455	1.28125	4.27273	5.27273	3.09091
9619890	53	2	2	8	227	41	159	136	186	0.85	103	48	117	318	18.5	280	31.2	674	11.4	161	4.33	2.71	1.45	0.17	1	1	0	0	0	3.31707	1.86897	111.034	0.00414634	10.1923	8.52941	4.53659	5.53659	3.87805
9613294	60	2	2	8	158	39	70	247	119	0.86	26	20	64	321	33.1	419	27.5	311	11.4	208	3.79	2.61	0.81	0.35	0	0	0	0	0	6.33333	3.22222	256.79	0.00897436	11.6727	2.31429	3.05128	4.05128	1.79487
9624597	82	1	2	9	76	23	32	107	53	1.1	31	13	74	113	104	807	22	696	12	192	6.26	5.45	0.54	0.25	0	1	0	0	0	4.65217	10.0926	355.556	0.0108696	5.13636	2.16	2.30435	3.30435	1.3913
9625979	86	2	2	36	131	48	68	77	83	1.23	37	14	21	278	54.8	322	37.7	274	11.5	173	5.33	4.01	0.83	0.48	0	1	0	0	0	1.60417	4.83133	208.434	0.01	7.37401	1.72917	1.72917	2.72917	1.41667
9627898	59	1	2	5	188	24	100	319	164	0.75	52	21	48	346	74	1008	25.4	417	12.6	195	9.39	7.27	1.15	0.95	1	0	0	0	0	13.2917	6.32174	169.565	0.0395833	13.622	1.21053	6.83333	7.83333	4.16667
9625966	48	2	2	7	136	46	60	150	90	0.62	94	126	69	355	296	887	20	351	11.9	253	13.53	11.67	1.2	0.64	0	1	1	0	0	3.26087	9.725	210.833	0.013913	17.75	1.875	1.95652	2.95652	1.30435
9630564	82	1	2	11	251	50	137	319	201	2.03	79	23	11	172	11.3	511	25.9	232	10.8	277	11.35	13.44	1.18	0.91	0	1	0	0	1	6.38	11.3898	234.746	0.0182	6.64093	1.2967	4.02	5.02	2.74
9630544	40	1	2	17	134	23	66	224	111	0.68	72	53	45	31.1	31.6	1301	32.9	676	8	332	6.23	4.13	1.2	0.88	0	0	0	0	0	9.73913	3.44167	276.667	0.0382609	0.945289	1.36364	4.82609	5.82609	2.86957
9634081	83	1	2	9	134	48	66	102	86	1.38	42	15	57	243	149	218	33.8	335	10.2	170	5.79	3.63	0.36	0.82	0	1	0	1	0	2.125	10.0833	472.222	0.0170833	7.18935	0.439024	1.79167	2.79167	1.375
9634924	75	1	2	4	137	53	47	186	84	0.84	273	117	96	95.7	48.9	>1500	32.5	281	14.1	150	7.73	6.45	0.97	0.29	0	1	0	0	0	3.50943	6.64948	154.639	0.0054717	2.94462	3.34483	1.58491	2.58491	0.886792
9632618	70	2	2	3	193	42	128	116	151	1.15	58	19	51	170.9	54.3	1227	32	656	11.6	161	4.69	3.74	0.73	0.21	0	1	0	1	0	2.7619	5.12329	220.548	0.005	5.34063	3.47619	3.59524	4.59524	3.04762
9632564	87	1	2	4	121	20	83	90	101	0.76	56	37	82	159.7	103	547	23.5	488	11.3	154	3.13	2.7	0.24	0.14	0	1	0	0	0	4.5	11.25	641.667	0.007	6.79574	1.71429	5.05	6.05	4.15
9640072	49	1	2	10	114	25	61	142	89	0.85	68	31	41	81.5	110.4	>1500	33.8	737	12.7	118	5.96	4.8	0.99	0.17	0	0	0	0	0	5.68	4.84848	119.192	0.0068	2.41124	5.82353	3.56	4.56	2.44
9645154	87	2	2	6	165	39	105	104	126	0.59	62	35	89	319	294	312	26.5	694	10.1	492	21.2	18.83	0.66	1.36	0	1	0	0	0	2.66667	28.5303	745.455	0.0348718	12.0377	0.485294	3.23077	4.23077	2.69231
9646440	76	2	2	3	64	24	19	107	40	1.74	178	98	60	168.7	64.5	>1500	26.3	562	8.9	113	4.42	3.03	0.96	0.42	1	1	0	1	1	4.45833	3.15625	117.708	0.0175	6.41445	2.28571	1.66667	2.66667	0.791667
9642097	48	1	2	15	116	30	49	185	86	0.62	65	30	135	56	53.1	655	22.9	711	10.8	190	8.71	7.51	0.85	0.15	0	0	0	0	0	6.16667	8.83529	223.529	0.005	2.44541	5.66667	2.86667	3.86667	1.63333
9645530	76	1	2	11	176	28	99	140	148	0.82	21	11	124	352	58.6	387	31.2	355	8.9	437	7.78	5.5	0.91	1.28	0	0	0	0	0	5	6.04396	480.22	0.0457143	11.2821	0.710938	5.28571	6.28571	3.53571
9661773	62	1	2	16	128	37	67	111	91	0.75	55	27	192	108.8	1081	820	30.3	713	11.9	198	5.92	4.99	0.4	0.52	0	0	0	0	0	3	12.475	495	0.0140541	3.59076	0.769231	2.45946	3.45946	1.81081
9655697	75	2	2	18	65	30	28	164	35	0.85	62	22	49	177	412	333	23.1	689	9.8	144	4.42	3.09	0.9	0.41	1	1	1	0	0	5.46667	3.43333	160	0.0136667	7.66234	2.19512	1.16667	2.16667	0.933333
9664066	38	2	2	5	135	32	52	349	103	1.02	39	50	181	331	5.9	239	28.9	455	11.1	184	8.38	7.98	0.29	0.09	0	0	0	0	0	10.9062	27.5172	634.483	0.0028125	11.4533	3.22222	3.21875	4.21875	1.625
9654832	41	1	2	9	152	37	109	395	115	0.69	27	36	38	310	57.9	>1500	31.3	525	13.1	220	13.53	10.81	2.03	0.69	0	0	0	0	0	10.6757	5.32512	108.374	0.0186486	9.90415	2.94203	3.10811	4.10811	2.94595
9651854	61	1	2	14	156	35	93	88	121	0.89	30	17	48	361	34.4	781	36.8	340	11.1	235	9.42	7.7	1.19	0.52	0	1	0	1	0	2.51429	6.47059	197.479	0.0148571	9.80978	2.28846	3.45714	4.45714	2.65714
9655924	72	1	2	4	119	33	67	104	86	0.7	32	18	48	199	11	337	26.3	744	12.3	357	11.47	10.23	0.65	0.5	0	1	0	0	0	3.15152	15.7385	549.231	0.0151515	7.56654	1.3	2.60606	3.60606	2.0303
9654273	75	2	2	6	146	27	115	177	119	1.11	27	17	35	230	145	207	29	635	11.4	401	14.77	13.48	0.59	0.65	0	1	0	0	0	6.55556	22.8475	679.661	0.0240741	7.93103	0.907692	4.40741	5.40741	4.25926
9649314	61	2	2	16	103	37	114	184	66	0.48	39	33	125	46.2	55.2	189	24.9	794	10.4	174	7.16	6.37	0.57	0.2	1	1	0	0	0	4.97297	11.1754	305.263	0.00540541	1.85542	2.85	1.78378	2.78378	3.08108
9648913	75	2	2	5	243	37	172	171	206	0.67	65	44	309	74.2	66.5	338	30	260	13.4	189	3.73	2.12	1.07	0.53	1	1	0	0	0	4.62162	1.98131	176.636	0.0143243	2.47333	2.01887	5.56757	6.56757	4.64865
9641514	79	2	2	9	133	21	84	140	112	0.71	38	24	87	213	22	86	32	588	10.9	213	9.42	7.03	1.29	0.91	1	1	0	0	0	6.66667	5.44961	165.116	0.0433333	6.65625	1.41758	5.33333	6.33333	4
9644783	47	1	2	7	138	23	67	190	115	1.06	43	28	79	430	668	1029	32	495	14.4	190	7.86	6.72	0.64	0.49	1	0	0	0	0	8.26087	10.5	296.875	0.0213043	13.4375	1.30612	5	6	2.91304
9659995	51	1	2	14	136	41	77	89	95	0.79	27	27	89	240	16	944	34	262	13.4	159	5.37	3.93	0.79	0.65	1	1	0	0	0	2.17073	4.97468	201.266	0.0158537	7.05882	1.21538	2.31707	3.31707	1.87805
9644684	64	1	2	7	113	28	68	84	85	0.99	145	52	75	275	275	323	29	799	11.7	272	9.79	7.46	1.76	0.54	1	1	0	1	0	3	4.23864	154.545	0.0192857	9.48276	3.25926	3.03571	4.03571	2.42857
9661123	66	1	2	10	93	24	51	92	69	0.76	35	23	81	294	20.6	487	26.8	365	10.9	215	5.18	4.29	0.59	0.29	0	0	0	0	0	3.83333	7.27119	364.407	0.0120833	10.9701	2.03448	2.875	3.875	2.125
9642220	78	2	2	9	124	18	63	217	106	2.15	733	360	54	360	609	>1500	27	1125	9.3	372	14.61	12.34	1.47	0.76	1	1	1	1	1	12.0556	8.39456	253.061	0.0422222	13.3333	1.93421	5.88889	6.88889	3.5
9663921	83	2	2	18	161	24	106	155	137	1.48	86	23	101	377.3	15.5	1348	31.8	702	8.1	379	8.32	7.13	0.79	0.38	0	1	0	0	0	6.45833	9.02532	479.747	0.0158333	11.8648	2.07895	5.70833	6.70833	4.41667
9683834	43	1	2	11	221	33	74	419	188	0.48	49	44	251	404.9	164.9	454	27.8	593	11.2	270	9.88	8.23	0.94	0.73	0	0	0	0	0	12.697	8.75532	287.234	0.0221212	14.5647	1.28767	5.69697	6.69697	2.24242
9642194	90	2	2	6	119	42	63	69	77	0.42	27	11	12	184	22.8	93.5	24	593	12	225	10.43	8.46	1.03	0.89	1	0	0	0	0	1.64286	8.21359	218.447	0.0211905	7.66667	1.1573	1.83333	2.83333	1.5
9641789	82	1	2	10	187	33	124	101	154	1.33	42	19	22	158	86	1075	30	395	13.7	100	9.8	8.02	0.99	0.78	1	0	1	1	0	3.06061	8.10101	101.01	0.0236364	5.26667	1.26923	4.66667	5.66667	3.75758
9637307	70	1	2	4	212	35	147	99	177	1.25	54	19	22	100.7	699	689	29	471	14.2	189	5.56	4.54	0.48	0.53	0	1	0	0	1	2.82857	9.45833	393.75	0.0151429	3.47241	0.90566	5.05714	6.05714	4.2
9641603	69	1	2	26	121	43	58	99	78	1.7	65	39	26	190	28.2	795	34	464	10.4	259	8.84	7.29	0.85	0.69	1	1	0	0	1	2.30233	8.57647	304.706	0.0160465	5.58824	1.23188	1.81395	2.81395	1.34884
9633828	70	2	2	5	118	31	67	100	87	1.64	28	18	56	74.4	499.8	141	36	227	7.8	288	8.37	6.87	0.49	0.82	1	1	0	1	1	3.22581	14.0204	587.755	0.0264516	2.06667	0.597561	2.80645	3.80645	2.16129
9626002	37	1	2	19	116	36	46	171	80	0.99	56	20	42	98	56.7	>1500	29	901	10.5	270	9	6.32	2.14	0.39	0	0	0	0	0	4.75	2.95327	126.168	0.0108333	3.37931	5.48718	2.22222	3.22222	1.27778
9636288	88	2	2	7	138	44	67	133	94	1.26	141	43	71	197.2	984.3	563	25	484	11.4	193	7.26	5.55	1.5	0.19	0	1	0	0	0	3.02273	3.7	128.667	0.00431818	7.888	7.89474	2.13636	3.13636	1.52273
9669403	40	2	1	6	118	35	63	102	83	0.46	36	28	24	224	19	209.1	38.9	281	9.1	181	5.7	3.9	1.46	0.31	0	0	0	0	0	2.91429	2.67123	123.973	0.00885714	5.75835	4.70968	2.37143	3.37143	1.8
9670092	40	1	1	12	166	33	102	105	133	0.93	53	28	25	158	6.6	899	39	493	11.6	194	7.25	5.97	0.95	0.32	0	0	0	0	0	3.18182	6.28421	204.211	0.00969697	4.05128	2.96875	4.0303	5.0303	3.09091
9668412	56	2	1	11	152	39	82	106	113	0.59	17	8	85	39.9	4	186	36	197	12	242	3.1	1.43	1.18	0.43	0	1	0	0	0	2.71795	1.21186	205.085	0.0110256	1.10833	2.74419	2.89744	3.89744	2.10256
9670876	62	1	1	11	145	39	97	43	106	0.68	28	27	29	9.8	3.5	129	42	287	11.8	209	5.87	4.36	0.98	0.51	0	1	0	0	0	1.10256	4.44898	213.265	0.0130769	0.233333	1.92157	2.71795	3.71795	2.48718
9668930	59	1	1	7	110	39	54	85	71	0.71	49	34	46	66	6.2	404	37	430	14.2	196	6.7	4.99	1.07	0.63	0	0	0	0	0	2.17949	4.66355	183.178	0.0161538	1.78378	1.69841	1.82051	2.82051	1.38462
9669366	56	2	1	10	151	45	86	101	106	0.8	21	12	28	21.9	10.6	101.8	39.2	216	12.1	233	3.78	1.16	2.02	0.57	0	1	0	1	1	2.24444	0.574257	115.347	0.0126667	0.558673	3.54386	2.35556	3.35556	1.91111
9672469	71	2	1	7	170	43	99	91	127	0.5	32	37	61	13	1.9	72.5	43	210	12.5	441	6.19	3.9	1.74	0.51	0	1	0	0	0	2.11628	2.24138	253.448	0.0118605	0.302326	3.41176	2.95349	3.95349	2.30233
9670199	54	2	1	8	209	34	139	132	175	0.63	15	18	16	9.5	2.1	46	39	150	11.4	252	5.39	3.17	1.72	0.48	0	0	0	0	0	3.88235	1.84302	146.512	0.0141176	0.24359	3.58333	5.14706	6.14706	4.08824
9670046	39	2	1	7	174	43	88	166	131	0.65	14	12	15	2	1.5	9.3	39.7	168	11.3	319	4.78	1.72	2.45	0.5	1	0	0	0	0	3.86047	0.702041	130.204	0.0116279	0.0503778	4.9	3.04651	4.04651	2.04651
9670043	50	1	1	19	153	45	94	68	108	0.79	24	14	34	67.4	3.5	1077	37.5	253	11.4	135	4.53	3.26	0.92	0.35	0	1	0	0	0	1.51111	3.54348	146.739	0.00777778	1.79733	2.62857	2.4	3.4	2.08889
9668108	67	1	1	10	182	41	117	122	141	0.87	38	20	17	58.6	24.6	136	35.6	214	11.8	213	5.51	3.23	1.42	0.82	1	1	0	1	0	2.97561	2.27465	150	0.02	1.64607	1.73171	3.43902	4.43902	2.85366
9643820	58	2	1	20	178	42	101	175	136	0.82	19	13	31	77	3.3	312	37.8	436	10.5	338	6.85	4.27	1.67	0.62	1	1	0	0	0	4.16667	2.55689	202.395	0.0147619	2.03704	2.69355	3.2381	4.2381	2.40476
9670159	28	1	1	6	100	34	53	63	66	0.72	25	20	20	20.9	2.6	76.4	37.9	219	14.4	219	5.46	4.06	0.98	0.4	0	0	0	0	0	1.85294	4.14286	223.469	0.0117647	0.551451	2.45	1.94118	2.94118	1.55882
9669915	38	1	1	5	117	25	78	68	92	0.64	23	29	27	46	1.4	75	39.1	306	15.3	246	4.96	3.31	1.08	0.55	0	0	0	0	0	2.72	3.06481	227.778	0.022	1.17647	1.96364	3.68	4.68	3.12
9662026	62	2	1	10	173	39	113	103	134	0.82	17	14	23	18	3.1	134.8	38	238	12.4	235	4.09	2.28	1.56	0.22	0	0	0	0	0	2.64103	1.46154	150.641	0.00564103	0.473684	7.09091	3.4359	4.4359	2.89744
9663534	55	1	1	9	176	41	118	83	135	1.15	30	26	36	90.2	14.1	269	40	421	12.6	210	6.75	5.13	1.15	0.46	1	1	0	1	0	2.02439	4.46087	182.609	0.0112195	2.255	2.5	3.29268	4.29268	2.87805
9671571	89	2	1	11	104	36	52	82	68	1.07	7	3	12	27.3	4.4	118	35.6	211	8.6	60	2.39	1.14	0.92	0.53	0	1	0	0	0	2.27778	1.23913	65.2174	0.0147222	0.766854	1.73585	1.88889	2.88889	1.44444
9668337	58	1	1	10	190	42	133	74	148	0.89	44	21	55	25.2	5.1	367	39.6	386	12.3	221	5.61	3.98	1.11	0.49	0	1	0	0	0	1.7619	3.58559	199.099	0.0116667	0.636364	2.26531	3.52381	4.52381	3.16667
9663461	87	1	1	11	212	50	135	135	162	0.67	44	30	21	229	19	193	36.1	268	9.5	213	5.46	2.42	1.25	0.62	0	1	0	1	0	2.7	1.936	170.4	0.0124	6.34349	2.01613	3.24	4.24	2.7
9651839	39	1	1	6	123	29	72	111	94	0.75	18	23	34	12.9	2.2	88.5	37	216	12.2	171	5.06	2.61	1.88	0.41	0	0	0	0	0	3.82759	1.3883	90.9574	0.0141379	0.348649	4.58537	3.24138	4.24138	2.48276
9641342	73	2	1	5	107	33	62	67	74	0.56	23	17	65	30	3.1	72.5	38.5	257	11.4	263	3.99	2.3	1.21	0.4	0	0	0	0	0	2.0303	1.90083	217.355	0.0121212	0.779221	3.025	2.24242	3.24242	1.87879
9641353	81	2	1	14	108	31	60	86	77	0.55	24	10	25	223	12.5	279	30.6	269	12	263	6.33	5.47	0.46	0.24	0	0	0	0	0	2.77419	11.8913	571.739	0.00774194	7.28758	1.91667	2.48387	3.48387	1.93548
9638726	45	1	1	7	136	31	84	105	105	0.98	27	29	87	68.7	3.3	306	39.3	200	13.3	138	4.41	2.92	1.01	0.54	0	0	0	0	0	3.3871	2.89109	136.634	0.0174194	1.74809	1.87037	3.3871	4.3871	2.70968
9631731	44	1	1	12	97	31	55	54	66	0.81	24	22	45	19	16.2	255.6	38	230	15.7	140	4.43	2.54	1.46	0.39	0	0	0	0	0	1.74194	1.73973	95.8904	0.0125806	0.5	3.74359	2.12903	3.12903	1.77419
9639610	50	1	1	6	117	26	70	106	91	0.68	26	33	47	175.4	2.5	395	41.2	331	13.5	387	5.72	3.35	1.39	0.68	1	1	0	0	0	4.07692	2.41007	278.417	0.0261538	4.25728	2.04412	3.5	4.5	2.69231
9638664	71	2	1	11	170	43	110	87	127	0.48	14	8	13	75.9	4.7	234	27	349	10.9	470	4.92	3.24	0.95	0.6	1	1	0	0	0	2.02326	3.41053	494.737	0.0139535	2.81111	1.58333	2.95349	3.95349	2.55814
9641035	73	2	1	7	167	45	90	158	122	0.72	18	14	32	90.6	6.6	109.4	32.2	193	9.5	331	5.83	4.09	1.1	0.46	1	1	0	0	0	3.51111	3.71818	300.909	0.0102222	2.81366	2.3913	2.71111	3.71111	2
9639813	60	1	1	12	141	24	97	99	117	0.79	71	58	100	29	6	288	26.4	445	13.7	381	4.48	2.78	0.68	0.25	0	0	0	0	0	4.125	4.08824	560.294	0.0104167	1.09848	2.72	4.875	5.875	4.04167
9641694	82	2	1	5	171	45	105	103	126	0.77	18	10	20	91.6	4.7	47.4	31.9	246	8.4	422	8.08	5.06	1.94	0.75	0	0	0	0	0	2.28889	2.60825	217.526	0.0166667	2.87147	2.58667	2.8	3.8	2.33333
9641491	67	2	1	9	166	52	105	46	114	0.52	20	9	10	6.2	4	132.7	39.8	207	10.2	188	3.65	2.17	1.04	0.41	0	1	0	0	0	0.884615	2.08654	180.769	0.00788462	0.155779	2.53659	2.19231	3.19231	2.01923
9641841	84	1	1	5	125	22	84	94	103	1.5	27	17	22	60.3	7.2	333	27	238	11.4	305	7.69	6.13	0.82	0.72	0	0	0	1	1	4.27273	7.47561	371.951	0.0327273	2.23333	1.13889	4.68182	5.68182	3.81818
9642025	61	1	1	6	174	36	110	138	138	1.06	19	19	26	14	2.6	124	36.8	230	14.2	252	6.42	4.15	1.48	0.61	0	1	0	0	0	3.83333	2.80405	170.27	0.0169444	0.380435	2.42623	3.83333	4.83333	3.05556
9633769	45	2	1	8	94	44	39	54	50	0.61	29	21	52	19.2	12.4	141	33.5	272	11.8	140	3.65	2.57	0.91	0.16	0	0	0	0	0	1.22727	2.82418	153.846	0.00363636	0.573134	5.6875	1.13636	2.13636	0.886364
9640903	55	1	1	7	135	38	70	133	97	0.93	38	50	60	91	7.8	367.6	38.2	446	16	374	4.46	2.59	1.16	0.59	0	0	0	0	0	3.5	2.23276	322.414	0.0155263	2.3822	1.9661	2.55263	3.55263	1.84211
9647553	59	1	1	12	147	36	91	100	111	0.74	41	25	43	203	4.9	538	37	407	11.9	147	5.76	4.62	0.9	0.23	0	1	0	0	0	2.77778	5.13333	163.333	0.00638889	5.48649	3.91304	3.08333	4.08333	2.52778
9674257	53	1	1	10	209	38	144	133	171	0.81	24	14	24	119	2.6	437.2	37.6	243	13.3	191	4.76	3.26	1.2	0.28	0	0	0	0	0	3.5	2.71667	159.167	0.00736842	3.16489	4.28571	4.5	5.5	3.78947
9673805	63	1	1	8	161	36	107	89	125	0.92	21	23	256	174.9	4.1	365	34.2	295	11.7	342	7.39	4.47	2.02	0.78	0	0	0	0	0	2.47222	2.21287	169.307	0.0216667	5.11404	2.58974	3.47222	4.47222	2.97222
9655740	66	1	1	11	194	45	128	106	149	0.97	28	18	137	65.8	27	297	43.3	191	12.9	268	5.34	3.12	1.42	0.66	0	1	0	1	0	2.35556	2.19718	188.732	0.0146667	1.51963	2.15152	3.31111	4.31111	2.84444
9673788	78	2	1	7	168	37	108	114	131	1.4	33	16	39	70.2	8.5	230.4	35.9	329	9.8	223	5.48	3.37	1.49	0.6	0	1	0	0	0	3.08108	2.26174	149.664	0.0162162	1.95543	2.48333	3.54054	4.54054	2.91892
9669185	56	2	1	10	117	31	70	82	86	0.91	30	15	22	225	3	116	33.4	479	10.9	331	14.38	11.32	2.12	0.87	0	0	0	0	0	2.64516	5.33962	156.132	0.0280645	6.73653	2.43678	2.77419	3.77419	2.25806
9643089	65	1	1	7	114	34	60	100	80	0.9	18	12	27	97.8	9.3	233.2	35.2	231	13	209	6.16	4.63	1.02	0.4	0	1	0	0	0	2.94118	4.53922	204.902	0.0117647	2.77841	2.55	2.35294	3.35294	1.76471
9678468	37	2	1	5	185	50	112	115	135	0.57	18	12	24	6.8	1.8	16.2	45.7	221	12.7	313	8.89	5.79	1.72	1.03	0	0	0	0	0	2.3	3.36628	181.977	0.0206	0.148796	1.6699	2.7	3.7	2.24
9661988	58	1	1	8	95	37	49	44	58	0.84	34	26	106	151	4.5	372	37.7	288	12.5	233	4.28	2.85	1.04	0.38	0	0	0	0	0	1.18919	2.74038	224.038	0.0102703	4.00531	2.73684	1.56757	2.56757	1.32432
9670984	53	2	1	7	204	55	133	79	149	0.63	126	107	64	24.7	5.9	223.9	38.8	468	12.5	218	6.28	3.84	1.77	0.66	1	0	0	0	0	1.43636	2.16949	123.164	0.012	0.636598	2.68182	2.70909	3.70909	2.41818
9659899	56	2	1	7	96	35	46	76	61	0.65	27	25	36	126.7	2	212	38.2	180	14.1	225	6.44	3.57	1.65	1.21	1	1	0	0	0	2.17143	2.16364	136.364	0.0345714	3.31675	1.36364	1.74286	2.74286	1.31429
9678454	32	2	1	7	148	47	90	53	101	0.74	17	10	15	10.7	1.2	12.8	42.6	174	11.6	174	2.96	1.42	1.15	0.36	0	0	0	0	0	1.12766	1.23478	151.304	0.00765957	0.251174	3.19444	2.14894	3.14894	1.91489
9651041	57	2	1	9	151	55	64	162	96	1.19	38	27	24	107	3.6	327	39.7	293	10.9	175	3.51	1.96	1.11	0.28	0	0	0	0	1	2.94545	1.76577	157.658	0.00509091	2.69521	3.96429	1.74545	2.74545	1.16364
9663648	34	2	1	4	118	30	72	80	88	0.46	31	22	21	15.8	3.7	97.2	39	281	11.8	230	4.45	2.64	1.42	0.38	0	0	0	0	0	2.66667	1.85915	161.972	0.0126667	0.405128	3.73684	2.93333	3.93333	2.4
9663642	38	1	1	4	139	31	87	103	108	0.97	34	31	50	54.1	1.6	598	36.5	299	13.6	187	5.86	4.53	0.73	0.59	0	0	0	0	0	3.32258	6.20548	256.164	0.0190323	1.48219	1.23729	3.48387	4.48387	2.80645
9661308	68	1	1	6	84	33	38	64	51	0.95	24	19	31	79.2	14.8	229	35.3	187	15	114	2.92	1.48	1.09	0.33	0	1	0	1	0	1.93939	1.3578	104.587	0.01	2.24363	3.30303	1.54545	2.54545	1.15152
9647306	68	2	1	12	219	43	150	128	176	2.37	19	16	17	17.6	58.1	281	36.5	113	9.7	166	5.82	3.34	1.68	0.79	1	1	0	1	1	2.97674	1.9881	98.8095	0.0183721	0.482192	2.12658	4.09302	5.09302	3.48837
9650904	64	1	1	9	130	38	74	87	92	0.9	21	19	92	39.5	4.5	246	38.9	220	13.4	172	7.05	4.94	1.28	0.82	1	0	0	0	0	2.28947	3.85938	134.375	0.0215789	1.01542	1.56098	2.42105	3.42105	1.94737
9679548	68	2	1	5	181	43	109	95	138	0.54	26	27	39	18	2.1	96.4	39.2	272	11.2	185	3.81	2.31	1.05	0.43	1	1	0	0	0	2.2093	2.2	176.19	0.01	0.459184	2.44186	3.2093	4.2093	2.53488
9661298	47	2	1	9	111	31	65	74	80	0.85	27	19	30	130	6.7	259.5	37.6	266	11.5	230	10.33	8.61	1.26	0.45	1	0	0	0	0	2.3871	6.83333	182.54	0.0145161	3.45745	2.8	2.58065	3.58065	2.09677
9675957	76	1	1	5	130	34	75	103	96	1.54	24	14	13	61.7	9.4	187	35.4	279	12.5	235	9.95	7.95	1.02	0.95	1	1	1	1	0	3.02941	7.79412	230.392	0.0279412	1.74294	1.07368	2.82353	3.82353	2.20588
9662989	47	1	1	5	133	39	79	76	94	1.05	92	130	155	13.7	11.8	1146	40.6	309	14.7	159	5.97	3.1	1.93	0.92	1	1	0	0	0	1.94872	1.60622	82.3834	0.0235897	0.337438	2.09783	2.41026	3.41026	2.02564
9662118	37	1	1	7	144	36	90	40	108	0.77	21	26	22	46.9	1.2	126.4	38.7	220	12.6	153	3.44	2	0.99	0.44	0	0	0	0	0	1.11111	2.0202	154.545	0.0122222	1.21189	2.25	3	4	2.5
9663775	53	2	1	13	226	53	128	174	173	0.42	24	17	25	28.6	2.2	48	36.2	229	13	291	4.45	2.14	1.88	0.4	0	1	0	0	0	3.28302	1.1383	154.787	0.00754717	0.790055	4.7	3.26415	4.26415	2.41509
9661515	73	1	1	7	121	35	72	71	86	0.77	55	40	44	90.2	7.4	639	36.1	483	9.4	323	7.97	5.75	1.03	1.17	0	0	0	0	0	2.02857	5.58252	313.592	0.0334286	2.49861	0.880342	2.45714	3.45714	2.05714
9655457	56	1	1	9	183	35	124	121	148	0.77	32	44	62	62.5	3.4	204	36	206	13.9	203	4.42	2.45	1.41	0.52	1	1	0	0	0	3.45714	1.73759	143.972	0.0148571	1.73611	2.71154	4.22857	5.22857	3.54286
9678548	40	2	1	5	125	46	55	118	79	0.57	28	34	17	15.5	3.9	31.9	40.8	170	10.5	252	5.39	2.87	1.81	0.67	0	0	0	0	0	2.56522	1.58564	139.227	0.0145652	0.379902	2.70149	1.71739	2.71739	1.19565
9644656	67	2	1	10	174	36	108	101	138	0.55	30	23	267	12.6	7.3	71.5	41.5	198	12.4	241	5.27	3.71	1.05	0.49	0	1	0	0	0	2.80556	3.53333	229.524	0.0136111	0.303614	2.14286	3.83333	4.83333	3
9625928	42	1	1	7	169	50	107	58	119	0.61	29	65	45	46.9	1.3	284	36.1	376	15.4	654	8.22	4.54	2.35	1.06	0	0	0	0	0	1.16	1.93191	278.298	0.0212	1.29917	2.21698	2.38	3.38	2.14
9661554	40	1	1	6	119	30	73	79	89	0.93	88	57	30	27	2.7	468	39.9	728	14.2	221	5.67	3.67	1.58	0.37	0	0	0	0	0	2.63333	2.32278	139.873	0.0123333	0.676692	4.27027	2.96667	3.96667	2.43333
9685401	60	1	1	6	164	35	107	112	129	0.91	27	17	40	58.3	5.3	250	35.4	258	14.4	147	5.37	3.78	1.22	0.34	0	0	0	0	0	3.2	3.09836	120.492	0.00971429	1.64689	3.58824	3.68571	4.68571	3.05714
9679571	51	2	1	5	121	42	69	49	79	0.53	16	12	13	26.3	3.7	15.6	40	202	10.6	128	2.92	1.9	0.8	0.21	1	0	0	0	0	1.16667	2.375	160	0.005	0.6575	3.80952	1.88095	2.88095	1.64286
9683815	40	1	1	7	195	31	148	79	164	0.9	35	53	42	69.4	4.1	272.8	42.8	269	13	227	6.37	5.27	0.73	0.37	0	0	0	0	0	2.54839	7.21918	310.959	0.0119355	1.6215	1.97297	5.29032	6.29032	4.77419
9682059	25	1	1	8	158	38	101	97	120	0.92	30	14	18	50.7	5.2	331	36	317	12.4	92	4.71	3.31	1.14	0.24	0	0	0	0	0	2.55263	2.90351	80.7018	0.00631579	1.40833	4.75	3.15789	4.15789	2.65789
9679643	64	2	1	7	170	47	109	69	123	0.67	48	44	25	15.3	11.1	139.4	36.1	376	14.5	199	3.19	1.24	1.46	0.45	1	1	0	0	0	1.46809	0.849315	136.301	0.00957447	0.423823	3.24444	2.61702	3.61702	2.31915
9679303	22	1	1	6	163	35	95	117	128	0.84	17	14	20	17.2	2.3	78	42	179	15.1	161	5.27	2.44	2.06	0.74	0	0	0	0	0	3.34286	1.18447	78.1553	0.0211429	0.409524	2.78378	3.65714	4.65714	2.71429
9683306	70	1	1	8	184	49	108	134	135	1.09	50	27	34	119.9	16	459	40.6	319	15.7	180	4.44	3.33	0.67	0.42	0	0	0	1	0	2.73469	4.97015	268.657	0.00857143	2.9532	1.59524	2.7551	3.7551	2.20408
9684003	61	2	1	7	157	40	86	105	117	0.69	33	23	39	3.4	3.5	79.3	32.3	262	12.3	202	3.87	1.65	1.21	0.98	0	1	0	0	0	2.625	1.36364	166.942	0.0245	0.105263	1.23469	2.925	3.925	2.15
9684769	75	2	1	9	193	40	122	104	153	1.21	28	17	23	22	7.5	66.5	36.2	257	11.4	162	3.41	2.07	1.06	0.28	1	1	0	0	0	2.6	1.95283	152.83	0.007	0.607735	3.78571	3.825	4.825	3.05
9684382	26	2	1	6	143	50	83	49	93	0.66	26	19	12	7.4	2.2	6.3	37.5	219	11.8	244	7.96	6.35	0.47	1.07	0	0	0	0	0	0.98	13.5106	519.149	0.0214	0.197333	0.439252	1.86	2.86	1.66
9646468	50	2	1	5	118	43	61	68	75	0.91	31	26	99	7.9	2.6	257.2	41.7	212	13	229	3.29	2.14	0.72	0.42	0	1	0	0	0	1.5814	2.97222	318.056	0.00976744	0.189448	1.71429	1.74419	2.74419	1.4186
9644868	66	2	1	7	143	53	77	67	90	0.87	72	78	23	12.4	3.7	86	43	288	12.2	144	3.35	2.22	0.86	0.26	0	0	0	0	0	1.26415	2.5814	167.442	0.00490566	0.288372	3.30769	1.69811	2.69811	1.45283
9644835	64	2	1	6	213	45	146	109	168	0.53	37	28	33	24.3	5	87.9	37.3	255	13.5	212	4.74	3.01	1.33	0.37	0	1	0	1	0	2.42222	2.26316	159.398	0.00822222	0.651475	3.59459	3.73333	4.73333	3.24444
9644597	67	2	1	11	130	55	51	118	75	1.06	35	13	13	48.7	12.3	305.5	29	502	10.5	149	6.07	3.7	1.81	0.54	1	1	0	0	0	2.14545	2.0442	82.3204	0.00981818	1.67931	3.35185	1.36364	2.36364	0.927273
9644497	69	1	1	8	108	33	60	76	75	1.07	54	55	321	78.8	6.8	76.1	37.9	273	14.8	179	5.92	4.1	1.19	0.61	0	0	0	0	0	2.30303	3.44538	150.42	0.0184848	2.07916	1.95082	2.27273	3.27273	1.81818
9644230	86	1	1	13	136	30	83	67	106	1.6	34	17	26	87.5	27.9	285.3	37.2	202	10	168	12.27	10.39	1.07	0.81	0	1	0	1	1	2.23333	9.71028	157.009	0.027	2.35215	1.32099	3.53333	4.53333	2.76667
9645301	45	2	1	11	56	19	25	61	37	0.68	21	10	25	40.5	25.2	84.5	35.2	254	9.8	213	2.76	1.81	0.68	0.26	0	0	0	0	0	3.21053	2.66176	313.235	0.0136842	1.15057	2.61538	1.94737	2.94737	1.31579
9619714	41	1	1	4	139	38	84	87	101	0.7	65	38	22	60	2.4	339	40.1	301	13.4	141	3.69	2.78	0.74	0.17	0	0	0	0	0	2.28947	3.75676	190.541	0.00447368	1.49626	4.35294	2.65789	3.65789	2.21053
9617601	43	2	1	4	187	54	110	115	133	0.69	18	17	109	50.5	3.8	31.5	39.2	173	10.7	187	5.06	3.8	0.78	0.46	0	0	0	0	0	2.12963	4.87179	239.744	0.00851852	1.28827	1.69565	2.46296	3.46296	2.03704
9619667	44	1	1	5	184	33	121	101	151	0.87	32	44	44	3.7	2.9	154.5	45.8	192	14.1	405	5.45	3.36	1.2	0.89	0	0	0	0	0	3.06061	2.8	337.5	0.0269697	0.080786	1.34831	4.57576	5.57576	3.66667
9619002	46	2	1	3	147	33	100	72	114	0.67	21	15	25	16.3	1.7	40.1	37.3	222	13.4	143	4.99	2.91	1.53	0.48	0	0	0	0	0	2.18182	1.90196	93.4641	0.0145455	0.436997	3.1875	3.45455	4.45455	3.0303
10783179-1	55	2	1	5	167	60	82	121	107	1.02	40	34	19	53.2	4.81	497.8	39.2	263	11	224	3.63	2.41	1.05	0.15	1	1	0	0	0	2.01667	2.29524	213.333	0.0025	1.35714	7	1.78333	2.78333	1.36667
10784795-1	61	1	1	7	141	36	81	122	105	0.85	33	61	35	15.4	4.49	661	41	188	15.2	306	12.46	10.93	0.83	0.68	0	0	0	1	0	3.38889	13.1687	368.675	0.0188889	0.37561	1.22059	2.91667	3.91667	2.25
10790651	53	2	1	8	227	46	155	128	181	0.78	31	17	57	155.8	9.15	421	35.3	370	12.6	274	8.94	6.61	2.15	0.17	1	1	0	0	0	2.78261	3.07442	127.442	0.00369565	4.4136	12.6471	3.93478	4.93478	3.36957
10790652-1	86	1	1	4	211	62	137	61	149	0.95	20	20	31	140.9	5.61	102	38.3	239	12.9	268	10.71	8.28	1.41	0.97	0	0	0	0	0	0.983871	5.87234	190.071	0.0156452	3.67885	1.45361	2.40323	3.40323	2.20968
10787770-1	67	1	2	10	103	34	47	239	69	1.54	96	138	16	274	227	347	28	543	14.1	132	15.67	14.74	0.39	0.48	1	0	0	0	0	7.02941	37.7949	338.462	0.0141176	9.78571	0.8125	2.02941	3.02941	1.38235
10787907-1	67	1	1	5	156	48	78	150	108	0.59	21	11	29	50.3	3.37	105	32.2	244	10.6	60	8	7.34	0.42	0.23	0	0	0	0	0	3.125	17.4762	142.857	0.00479167	1.56211	1.82609	2.25	3.25	1.625
10791398-1	28	1	1	5	138	41	73	120	97	0.71	14	29	27	21.7	<3	421	38	296	14.1	235	8.07	5.85	1.3	0.9	0	0	0	0	0	2.92683	4.5	180.769	0.0219512	0.571053	1.44444	2.36585	3.36585	1.78049
10767861-2	52	2	2	12	153	48	52	263	105	0.6	179	167	11	30.9	36.27	752	26.9	958	11.4	274	10.75	10.23	0.46	0.03	0	1	0	0	0	5.47917	22.2391	595.652	0.000625	1.1487	15.3333	2.1875	3.1875	1.08333
10791955-1	65	2	1	4	210	50	139	105	160	1.25	51	149	118	27	5.46	67	39.9	243	10.1	413	6.64	5.93	0.61	0.09	0	1	0	0	1	2.1	9.72131	677.049	0.0018	0.676692	6.77778	3.2	4.2	2.78
10792960-2	46	2	1	4	182	56	120	53	126	0.46	17	14	13	13.7	<3	200	36.5	245	12	227	9.74	7.72	1.41	0.6	0	0	0	0	0	0.946429	5.47518	160.993	0.0107143	0.375342	2.35	2.25	3.25	2.14286
10791806-1	54	2	1	9	224	64	135	123	160	0.73	20	15	17	33.4	<3	289	38.9	283	11.4	255	5.25	3.9	0.84	0.5	0	0	0	0	0	1.92188	4.64286	303.571	0.0078125	0.858612	1.68	2.5	3.5	2.10938
10792991-1	65	2	1	11	204	44	142	91	160	0.96	18	9	8	12.4	<3	192	37.4	270	13.4	209	6.9	5.58	0.82	0.49	0	0	0	1	0	2.06818	6.80488	254.878	0.0111364	0.331551	1.67347	3.63636	4.63636	3.22727
10792993-2	74	1	1	11	161	52	100	45	109	0.82	16	10	9	2.3	<3	100	43.2	210	12.9	236	5.52	3.86	1.3	0.35	1	0	0	0	0	0.865385	2.96923	181.538	0.00673077	0.0532407	3.71429	2.09615	3.09615	1.92308
10793494-2	68	1	1	4	153	45	85	117	108	1.42	56	40	22	48.8	13.6	398	38.4	375	15.3	239	11.81	11.06	0.41	0.31	1	1	0	1	0	2.6	26.9756	582.927	0.00688889	1.27083	1.32258	2.4	3.4	1.88889
10794050-1	54	1	1	5	170	41	103	128	129	0.93	53	63	45	62.1	<3	1259	37	412	12.9	133	5.95	4.38	1.35	1.21	0	0	0	0	0	3.12195	3.24444	98.5185	0.0295122	1.67838	1.1157	3.14634	4.14634	2.5122
10794451-2	54	2	1	8	106	42	41	116	64	0.52	26	20	27	15.6	5.32	220	37.4	256	12.6	229	4.84	3.97	0.67	0.19	0	0	0	0	0	2.7619	5.92537	341.791	0.00452381	0.417112	3.52632	1.52381	2.52381	0.97619
10797468-1	57	2	1	7	147	37	84	128	110	0.58	21	35	40	24.3	4.21	261	39	292	13.5	352	10.69	8.66	1.69	0.32	0	0	0	0	0	3.45946	5.12426	208.284	0.00864865	0.623077	5.28125	2.97297	3.97297	2.27027
10835223-3	48	2	2	7	173	38	101	170	135	0.57	31	11	14	84.2	36.37	380	33.8	387	12.2	289	12.14	11.13	0.63	0.36	0	0	0	0	0	4.47368	17.6667	458.73	0.00947368	2.49112	1.75	3.55263	4.55263	2.65789
10833867-2	70	2	2	17	130	26	73	155	104	1.03	29	53	110	242.4	86.61	369	28.4	435	10.9	327	11.7	10.23	1.25	0.19	1	1	1	1	1	5.96154	8.184	261.6	0.00730769	8.53521	6.57895	4	5	2.80769
10822581-2	62	2	2	14	224	32	117	373	192	0.88	61	99	387	172.8	32.65	182.7	32.7	472	10.1	161	10.28	9.81	0.31	0.13	1	1	1	1	0	11.6562	31.6452	519.355	0.0040625	5.2844	2.38462	6	7	3.65625
10860179-2	62	1	2	11	176	34	88	270	142	0.85	58	30	47	97	84.09	>1500	34.2	1169	14.1	135	8.46	6.58	0.9	0.83	0	1	0	0	0	7.94118	7.31111	150	0.0244118	2.83626	1.08434	4.17647	5.17647	2.58824
11470037-1	45	2	2	3	130	21	52	284	109	0.55	49	45	70	131	98.81	46.4	29.3	620	9.7	154	25.01	23.2	0.6	1.16	0	0	0	0	0	13.5238	38.6667	256.667	0.0552381	4.47099	0.517241	5.19048	6.19048	2.47619
11389413-2	59	2	2	7	155	29	95	155	126	0.9	66	51	94	195	103.9	838	34	678	13.1	290	19.75	19.05	0.38	1.3	1	1	0	1	0	5.34483	50.1316	763.158	0.0448276	5.73529	0.292308	4.34483	5.34483	3.27586
11349801-2	48	1	2	14	162	35	84	217	127	0.86	31	130	371	45	24.17	1297	35	494	14.1	318	8.55	7.73	0.46	0.34	0	0	0	0	0	6.2	16.8043	691.304	0.00971429	1.28571	1.35294	3.62857	4.62857	2.4
11355095-3	69	1	2	8	150	36	90	119	114	1.03	41	49	44	102	407	388	31	1210	13	299	10.23	9.11	0.54	0.53	0	1	0	0	0	3.30556	16.8704	553.704	0.0147222	3.29032	1.01887	3.16667	4.16667	2.5
11351622-1	84	1	2	16	136	34	67	177	102	0.96	18	16	28	184	130.9	178	28	321	13.3	199	7.96	7.08	0.4	0.45	1	1	0	0	0	5.20588	17.7	497.5	0.0132353	6.57143	0.888889	3	4	1.97059
11328662-2	74	1	2	15	202	27	121	269	175	1.31	39	32	203	188	125.5	>1500	39	666	14.7	233	14.09	13.06	0.51	0.48	0	1	0	0	1	9.96296	25.6078	456.863	0.0177778	4.82051	1.0625	6.48148	7.48148	4.48148
11285570-2	74	1	2	10	195	43	118	169	152	0.65	25	39	34	118	33.7	397	27	283	15.4	184	14.94	13.93	0.47	0.51	0	1	0	0	0	3.93023	29.6383	391.489	0.0118605	4.37037	0.921569	3.53488	4.53488	2.74419
11265810-2	62	2	2	14	184	26	100	189	158	1.84	25	24	40	115	279	>1500	26	823	12.6	185	13.23	91.56	0.8	0.53	0	1	0	0	1	7.26923	114.45	231.25	0.0203846	4.42308	1.50943	6.07692	7.07692	3.84615
11200602-2	49	1	2	4	140	34	72	169	106	1.16	90	102	253	124	86.12	1157	38	1113	16.4	311	16.57	13.66	2.13	0.73	0	0	0	0	0	4.97059	6.41315	146.009	0.0214706	3.26316	2.91781	3.11765	4.11765	2.11765
11183626-2	80	2	2	14	273	49	153	355	224	1.13	48	23	36	57.9	175.6	608	33.2	555	11.4	204	13.16	12.49	0.42	0.23	0	1	1	0	0	7.2449	29.7381	485.714	0.00469388	1.74398	1.82609	4.57143	5.57143	3.12245
11120496-2	51	1	2	28	129	28	70	156	101	0.53	31	18	53	303	56.37	449	20.9	944	8.1	544	17.78	16.71	0.46	0.48	0	0	0	0	0	5.57143	36.3261	1182.61	0.0171429	14.4976	0.958333	3.60714	4.60714	2.5
11068514-1	56	1	2	7	224	30	166	140	194	0.8	20	17	106	59	114	623	35	321	12.4	368	24.9	22.59	1.52	0.82	1	0	0	0	0	4.66667	14.8618	242.105	0.0273333	1.68571	1.85366	6.46667	7.46667	5.53333
11044141-4	76	2	2	11	187	38	116	166	149	1.45	29	24	44	121	788	714	29	368	12.2	362	14.56	13.35	0.36	0.8	0	1	0	0	1	4.36842	37.0833	1005.56	0.0210526	4.17241	0.45	3.92105	4.92105	3.05263
10781817-2	55	1	2	15	241	36	162	215	205	0.35	74	140	348	171	133	>1500	26	648	11.9	113	6.34	5.51	0.56	0.24	1	0	0	0	0	5.97222	9.83929	201.786	0.00666667	6.57692	2.33333	5.69444	6.69444	4.5
11043507-1	83	2	2	24	143	37	76	151	106	0.9	28	12	24	239	114	799	20.5	422	11.2	183	20.57	19.42	0.53	0.29	0	1	0	1	0	4.08108	36.6415	345.283	0.00783784	11.6585	1.82759	2.86486	3.86486	2.05405
11004573-3	81	2	2	21	89	15	31	213	74	0.97	225	378	27	110	211	708	28	592	11.5	208	20.23	18.75	0.68	0.62	0	1	0	0	0	14.2	27.5735	305.882	0.0413333	3.92857	1.09677	4.93333	5.93333	2.06667
11013499-2	57	2	2	15	115	36	48	156	79	0.31	17	20	146	225	99.08	719	24	636	8.5	293	19.83	18.65	0.7	0.35	0	0	0	0	0	4.33333	26.6429	418.571	0.00972222	9.375	2	2.19444	3.19444	1.33333
10989538-2	57	1	2	11	139	32	72	176	107	1.22	30	38	121	205	207	>1500	27	769	12.3	204	19.16	17.86	0.58	0.65	0	1	0	1	0	5.5	30.7931	351.724	0.0203125	7.59259	0.892308	3.34375	4.34375	2.25
10986084-3	82	1	2	18	122	52	40	157	70	0.71	46	33	58	314	75.54	886	22	757	11.1	139	11.67	11.06	0.34	0.2	0	1	0	0	0	3.01923	32.5294	408.824	0.00384615	14.2727	1.7	1.34615	2.34615	0.769231
10842559-1	43	2	1	4	157	54	82	104	103	0.58	13	11	16	17	<3	53	39	197	14	292	7.29	5.18	1.54	0.56	1	1	0	0	0	1.92593	3.36364	189.61	0.0103704	0.435897	2.75	1.90741	2.90741	1.51852
10841554-1	33	2	1	6	133	36	79	92	97	0.36	12	13	29	75	<3	248	34	256	11.1	113	3	2.63	0.32	0.05	0	0	0	0	0	2.55556	8.21875	353.125	0.00138889	2.20588	6.4	2.69444	3.69444	2.19444
10842329-1	37	2	1	6	146	39	84	112	107	0.42	13	4	12	30	<3	11.85	40.9	208	9.7	296	5.13	3.95	0.65	0.52	0	0	0	0	0	2.87179	6.07692	455.385	0.0133333	0.733496	1.25	2.74359	3.74359	2.15385
10841454-1	39	2	1	4	123	32	70	105	91	0.44	16	13	20	21	<3	143	35.8	283	11.8	236	2.84	2.27	0.44	0.13	0	0	0	0	0	3.28125	5.15909	536.364	0.0040625	0.586592	3.38462	2.84375	3.84375	2.1875
10842268-2	32	2	1	5	123	39	67	84	84	0.59	16	14	27	9	<3	197	42.8	179	13.6	235	2.65	1.71	0.82	0.12	0	0	0	0	0	2.15385	2.08537	286.585	0.00307692	0.21028	6.83333	2.15385	3.15385	1.71795
11104671-1	56	1	1	9	157	47	91	97	110	0.7	60	56	289	19.7	3.62	1270	35.5	306	12.3	235	6.9	5.82	0.78	0.29	0	1	0	0	0	2.06383	7.46154	301.282	0.00617021	0.55493	2.68966	2.34043	3.34043	1.93617
11091673-2	48	2	1	5	169	57	80	162	112	0.8	13	16	15	7.3	15.4	123	41.3	200	14.2	254	9.56	8.24	1.1	0.2	1	1	0	0	0	2.84211	7.49091	230.909	0.00350877	0.176755	5.5	1.96491	2.96491	1.40351
11107206-1	40	2	1	4	188	54	101	161	134	0.55	19	27	18	3.8	<3	8.03	44	211	9.4	489	10.98	9.25	1.23	0.48	0	0	0	0	0	2.98148	7.52033	397.561	0.00888889	0.0863636	2.5625	2.48148	3.48148	1.87037
11108013-2	45	1	1	4	94	31	40	112	63	0.94	20	24	38	30.2	7.01	51.83	35.7	328	7.1	633	8.65	8.07	0.31	0.23	0	0	0	0	0	3.6129	26.0323	2041.94	0.00741935	0.845938	1.34783	2.03226	3.03226	1.29032
11104196-1	84	2	1	12	163	50	97	82	113	2.2	14	12	16	91.6	18.5	153.8	39.1	244	11	256	8.34	7.18	0.86	0.29	1	1	0	1	1	1.64	8.34884	297.674	0.0058	2.34271	2.96552	2.26	3.26	1.94
11100893-1	59	1	1	6	241	55	170	82	186	1	23	39	40	7.1	6.6	141	43.9	164	15.1	287	9.15	5.85	2.6	0.66	0	1	0	0	0	1.49091	2.25	110.385	0.012	0.161731	3.93939	3.38182	4.38182	3.09091
11100938-1	63	2	1	6	123	41	58	121	82	0.75	16	33	90	29.5	<3	185	39.6	226	11.8	295	7.98	7.05	0.67	0.24	1	1	0	0	0	2.95122	10.5224	440.299	0.00585366	0.744949	2.79167	2	3	1.41463
11071217-2	64	2	1	7	228	56	144	141	172	0.79	24	29	148	48.3	5.26	392	35.6	408	12.1	373	9.42	7.88	1.03	0.46	1	1	0	0	0	2.51786	7.65049	362.136	0.00821429	1.35674	2.23913	3.07143	4.07143	2.57143
11092837-2	47	1	1	7	225	48	160	87	177	0.98	17	28	50	42.7	16.9	113	38.7	160	12.6	233	6.29	5.68	0.53	0.08	0	1	0	0	0	1.8125	10.717	439.623	0.00166667	1.10336	6.625	3.6875	4.6875	3.33333
11110594-1	44	1	1	4	151	36	97	88	115	0.66	25	18	33	10	4.29	344	43.2	224	14.1	347	10.69	9.02	1.18	0.46	0	0	0	0	0	2.44444	7.64407	294.068	0.0127778	0.231481	2.56522	3.19444	4.19444	2.69444
11099554-2	60	1	1	4	246	46	177	114	200	0.78	13	23	38	100	<3	143	35.5	160	10.6	446	6.58	4.48	1.74	0.35	1	0	0	0	0	2.47826	2.57471	256.322	0.0076087	2.8169	4.97143	4.34783	5.34783	3.84783
11110388-1	34	2	1	10	148	44	79	124	104	0.6	13	17	38	46.9	3.49	54	36.8	222	10.9	502	21.47	19.11	1.53	0.81	0	0	0	0	0	2.81818	12.4902	328.105	0.0184091	1.27446	1.88889	2.36364	3.36364	1.79545
11137259-1	42	2	1	6	126	39	64	114	87	0.55	58	77	34	16.3	<3	223	38.9	217	12	249	9.16	7.11	1.63	0.41	0	0	0	0	0	2.92308	4.36196	152.761	0.0105128	0.419023	3.97561	2.23077	3.23077	1.64103
11136574-2	67	2	1	7	130	42	70	88	88	0.58	40	62	15	136	8.31	134	36.7	301	12.2	301	14	12.52	1.02	0.45	0	0	0	0	0	2.09524	12.2745	295.098	0.0107143	3.70572	2.26667	2.09524	3.09524	1.66667
11136578-1	31	1	1	7	99	33	53	64	66	0.56	26	33	19	45.8	3.35	439	40.2	214	14	353	6.89	5.45	0.99	0.43	0	0	0	0	0	1.93939	5.50505	356.566	0.0130303	1.1393	2.30233	2	3	1.60606
11127190-1	65	2	1	7	127	36	70	105	91	1.31	9	14	20	88	11.11	78.6	35	293	11.5	408	19.67	18.58	0.65	0.42	1	1	0	0	0	2.91667	28.5846	627.692	0.0116667	2.51429	1.54762	2.52778	3.52778	1.94444
11128279-1	52	2	1	7	246	65	150	156	181	0.55	58	121	48	7.8	<3	169	338	250	12.8	407	7.46	4.96	2.04	0.43	0	0	0	0	0	2.4	2.43137	199.51	0.00661538	0.0230769	4.74419	2.78462	3.78462	2.30769
10836073-2	30	2	1	6	171	39	107	117	132	0.8	24	33	47	9.7	5.06	186	42.9	313	13.4	403	9.13	8	0.89	0.21	0	0	0	0	0	3	8.98876	452.809	0.00538462	0.226107	4.2381	3.38462	4.38462	2.74359
10839887-2	47	1	1	5	109	40	47	108	69	0.62	171	185	257	20.7	4.53	569	40.8	383	14.6	216	8.01	7.27	0.45	0.29	0	0	0	0	0	2.7	16.1556	480	0.00725	0.507353	1.55172	1.725	2.725	1.175
10839553-1	55	2	1	5	204	82	111	53	122	0.89	21	17	17	24.5	3.8	479	31.8	346	12	233	10.84	9.74	0.61	0.46	0	1	0	0	0	0.646341	15.9672	381.967	0.00560976	0.77044	1.32609	1.4878	2.4878	1.35366
10835177-1	29	2	1	6	174	56	94	120	118	0.54	42	75	19	21.8	<3	162	39.5	218	11.7	223	3.49	2.9	0.47	0.08	0	0	0	0	0	2.14286	6.17021	474.468	0.00142857	0.551899	5.875	2.10714	3.10714	1.67857
10834810-2	52	2	1	6	189	56	107	129	133	0.73	27	20	46	4.8	<3	152	37.3	267	11.7	171	3.34	2.7	0.44	0.18	1	0	0	0	0	2.30357	6.13636	388.636	0.00321429	0.128686	2.44444	2.375	3.375	1.91071
10836702-1	73	2	1	6	171	45	104	111	126	0.68	28	12	3	29.6	<3	126	32.5	416	12.2	205	6.02	5.05	0.67	0.29	0	1	0	0	0	2.46667	7.53731	305.97	0.00644444	0.910769	2.31034	2.8	3.8	2.31111
10832440-1	57	2	1	8	162	36	105	106	126	0.75	25	29	52	84.4	<3	433	38.1	299	12.5	352	4.53	3.68	0.71	0.11	1	0	0	0	0	2.94444	5.1831	495.775	0.00305556	2.21522	6.45455	3.5	4.5	2.91667
10825443-1	37	1	1	6	143	34	85	119	109	0.71	24	24	31	35.2	<3	553	39.8	296	13.8	174	7.79	6.83	0.45	0.5	0	0	0	0	0	3.5	15.1778	386.667	0.0147059	0.884422	0.9	3.20588	4.20588	2.5
10825862-1	71	2	1	6	137	40	66	156	97	0.71	40	31	29	83.3	7.5	845	35.9	362	11.4	219	8.11	7.53	0.38	0.19	1	1	0	1	0	3.9	19.8158	576.316	0.00475	2.32033	2	2.425	3.425	1.65
10826359-1	39	2	1	8	105	39	43	113	66	0.6	28	27	21	82	3.71	335	36.3	494	13	294	7.02	6.35	0.44	0.2	0	0	0	0	0	2.89744	14.4318	668.182	0.00512821	2.25895	2.2	1.69231	2.69231	1.10256
10831399-1	49	1	1	4	151	43	85	114	108	0.56	40	33	35	30.4	6.09	572	40.1	425	14.6	281	7.22	6.18	0.69	0.3	0	0	0	0	0	2.65116	8.95652	407.246	0.00697674	0.758105	2.3	2.51163	3.51163	1.97674
10830922-1	66	2	1	4	176	45	107	121	131	0.6	19	17	25	17.2	5.25	539	39.5	243	13.4	294	6.99	5.36	1.23	0.37	0	0	0	0	0	2.68889	4.35772	239.024	0.00822222	0.435443	3.32432	2.91111	3.91111	2.37778
10832234-1	41	1	1	5	148	46	82	100	102	0.88	44	58	34	93	3.98	1026	41.6	352	12.9	438	8.95	7.67	0.9	0.33	0	0	0	0	0	2.17391	8.52222	486.667	0.00717391	2.23558	2.72727	2.21739	3.21739	1.78261
10829950-1	52	2	1	5	163	46	100	82	117	0.57	17	13	6	30	7.41	50.47	38.1	253	11.2	180	5.46	4.52	0.66	0.27	0	0	0	0	0	1.78261	6.84848	272.727	0.00586957	0.787402	2.44444	2.54348	3.54348	2.17391
9841242-1	47	1	1	5	186	48	117	104	138	0.97	19	17	47	148	14.1	115	41.7	209	14.8	185	4.71	3.82	0.55	0.33	0	0	0	0	0	2.16667	6.94545	336.364	0.006875	3.54916	1.66667	2.875	3.875	2.4375
9841239-1	40	2	1	5	107	50	41	78	57	2.78	20	10	7	184	<3	91.5	35.6	144	11.3	177	5.1	4.46	0.34	0.29	0	0	0	0	1	1.56	13.1176	520.588	0.0058	5.16854	1.17241	1.14	2.14	0.82
9839914-1	49	1	1	9	190	45	130	75	145	1	21	13	17	110	3.3	106	41.4	208	12.9	232	12.33	9.07	1.96	1.28	0	0	0	0	0	1.66667	4.62755	118.367	0.0284444	2.657	1.53125	3.22222	4.22222	2.88889
9822511-1	42	2	1	7	124	39	69	82	85	0.47	24	16	12	7.8	3.7	42.7	36.6	259	7.5	271	4.24	2.57	1.17	0.42	1	0	0	0	0	2.10256	2.19658	231.624	0.0107692	0.213115	2.78571	2.17949	3.17949	1.76923
9823594-1	44	1	1	6	148	44	90	68	104	0.63	23	20	15	88	<3	450	39.3	249	12.5	174	5.86	3.97	1.3	0.55	0	0	0	0	0	1.54545	3.05385	133.846	0.0125	2.23919	2.36364	2.36364	3.36364	2.04545
9826314-1	45	2	1	6	186	59	115	61	127	0.78	41	30	22	7.6	<3	52.6	42.7	329	13.3	209	3.18	1.18	1.35	0.63	0	0	0	0	0	1.0339	0.874074	154.815	0.010678	0.177986	2.14286	2.15254	3.15254	1.94915
9826988-1	47	2	1	5	211	48	144	94	163	0.75	24	33	29	3.1	<3	108	39	197	10.9	263	6.74	3.31	2.81	0.44	0	0	0	0	0	1.95833	1.17794	93.5943	0.00916667	0.0794872	6.38636	3.39583	4.39583	3
9827688-1	49	2	1	8	187	46	118	116	141	0.55	8	6	19	157.5	29.3	48	40.3	128	9.9	335	7.27	4.51	2.06	0.53	0	1	0	0	0	2.52174	2.18932	162.621	0.0115217	3.90819	3.88679	3.06522	4.06522	2.56522
9831606-2	70	1	1	7	152	46	93	63	106	1.26	427	321	292	52.1	20.3	78.6	37.7	538	11.4	226	9.89	8.36	0.78	0.68	1	1	0	0	1	1.36957	10.7179	289.744	0.0147826	1.38196	1.14706	2.30435	3.30435	2.02174
9831657-1	58	1	1	7	144	46	82	79	98	0.9	30	31	31	19.2	4	324	40.1	215	14.3	79	5.88	4.13	1.3	0.43	0	0	0	0	0	1.71739	3.17692	60.7692	0.00934783	0.478803	3.02326	2.13043	3.13043	1.78261
9834980-1	84	2	1	6	155	44	100	53	111	0.6	20	17	22	144	12.4	391	37.7	215	12.6	178	7.8	6.81	0.45	0.54	0	1	0	0	0	1.20455	15.1333	395.556	0.0122727	3.81963	0.833333	2.52273	3.52273	2.27273
9835714-1	81	2	1	5	255	58	156	202	197	1.29	13	14	12	2.5	9	27.3	36.4	265	10.5	242	4.25	2.29	1.48	0.41	1	1	0	1	0	3.48276	1.5473	163.514	0.00706897	0.0686813	3.60976	3.39655	4.39655	2.68966
9827344-1	73	2	1	4	212	45	150	87	167	0.57	20	12	22	9.8	4.4	28.2	38.1	183	12.5	277	8.87	5.64	1.91	0.98	0	1	0	0	0	1.93333	2.95288	145.026	0.0217778	0.257218	1.94898	3.71111	4.71111	3.33333
9802812-1	57	1	1	6	136	39	84	66	97	0.95	28	17	32	36.6	4.9	137.2	38.9	270	17.3	118	6.84	5.64	0.84	0.35	0	1	0	0	0	1.69231	6.71429	140.476	0.00897436	0.940874	2.4	2.48718	3.48718	2.15385
9803153-1	59	2	1	6	122	39	71	59	83	0.86	25	19	26	33.5	<3	154	34.6	330	13	189	3.69	2.47	0.99	0.22	0	0	0	0	0	1.51282	2.49495	190.909	0.00564103	0.968208	4.5	2.12821	3.12821	1.82051
9806458-1	70	2	1	5	120	38	71	53	82	0.53	18	14	31	74.5	4.5	35.4	34.9	381	12.4	352	5.36	3.53	1.02	0.64	0	1	0	0	0	1.39474	3.46078	345.098	0.0168421	2.13467	1.59375	2.15789	3.15789	1.86842
9816654-1	77	2	1	5	146	38	88	102	108	0.72	30	18	31	50.3	8.8	164	34	237	11.3	305	4.54	2.01	1.75	0.71	0	1	0	0	0	2.68421	1.14857	174.286	0.0186842	1.47941	2.46479	2.84211	3.84211	2.31579
9821954-1	59	1	1	9	134	40	82	62	94	0.88	20	14	28	35.9	5	168	37.9	235	13.5	136	3.3	2.26	0.76	0.27	0	0	0	0	0	1.55	2.97368	178.947	0.00675	0.94723	2.81481	2.35	3.35	2.05
9795430-1	54	1	1	9	149	41	93	76	108	0.78	102	61	85	79.1	13.9	752	34.6	571	14.4	259	3.54	1.86	1.53	0.14	0	1	0	1	0	1.85366	1.21569	169.281	0.00341463	2.28613	10.9286	2.63415	3.63415	2.26829
9796011-1	57	2	1	6	291	72	202	85	219	0.87	20	14	20	44	<3	45.6	37.9	237	11.8	137	2.87	1.77	0.93	0.16	1	0	0	0	0	1.18056	1.90323	147.312	0.00222222	1.16095	5.8125	3.04167	4.04167	2.80556
9796347-1	49	2	1	5	199	40	136	115	159	0.45	17	12	21	42.6	7.2	85.2	36.1	258	10	376	9.05	5.68	2.56	0.71	0	0	0	0	0	2.875	2.21875	146.875	0.01775	1.18006	3.60563	3.975	4.975	3.4
9736587-1	73	2	1	10	149	44	89	81	105	0.95	25	15	12	90.1	7.6	154.9	36.3	255	10.6	162	5.25	4.39	0.55	0.3	0	1	0	0	0	1.84091	7.98182	294.545	0.00681818	2.48209	1.83333	2.38636	3.38636	2.02273
9738791-2	43	1	1	5	175	48	110	87	127	0.96	20	8	16	8.1	<3	26	46.3	267	13.7	319	9.6	7.26	1.52	0.68	0	0	0	0	0	1.8125	4.77632	209.868	0.0141667	0.174946	2.23529	2.64583	3.64583	2.29167
9743363-1	48	1	1	4	218	41	147	148	177	0.76	18	17	33	9.4	<3	79	42.5	182	14.8	293	10.09	5.69	3.48	0.74	0	0	0	0	0	3.60976	1.63506	84.1954	0.0180488	0.221176	4.7027	4.31707	5.31707	3.58537
9752248-1	57	1	1	6	209	47	145	85	162	0.74	26	32	52	6.3	8.1	88	39.6	231	12.8	274	11.64	8.07	2.36	0.81	0	0	0	0	0	1.80851	3.41949	116.102	0.017234	0.159091	2.91358	3.44681	4.44681	3.08511
9728538-1	40	2	1	6	105	41	50	70	64	0.6	18	9	10	6	5	415	40.8	210	8.3	296	4.08	2.27	1.13	0.46	0	0	0	0	0	1.70732	2.00885	261.947	0.0112195	0.147059	2.45652	1.56098	2.56098	1.21951
11534890-1	67	1	1	5	186	39	127	99	147	1.52	30	32	21	108	22.47	280	43.9	217	11	300	14.87	13.21	0.57	1.08	0	1	0	1	1	2.53846	23.1754	526.316	0.0276923	2.46014	0.527778	3.76923	4.76923	3.25641
11539693-1	72	2	1	9	222	48	153	107	174	1.26	33	37	14	11.2	18.64	260	38.6	374	10.9	233	14.04	12.22	1.1	0.7	0	0	0	0	1	2.22917	11.1091	211.818	0.0145833	0.290155	1.57143	3.625	4.625	3.1875
11542146-1	60	2	1	5	115	41	62	61	74	0.73	27	13	28	83.9	<3	653	38.8	372	13.2	134	10.86	9.3	1.32	0.23	0	1	0	0	0	1.4878	7.04545	101.515	0.00560976	2.16237	5.73913	1.80488	2.80488	1.5122
11547498-1	41	2	1	6	225	63	127	175	162	0.81	54	408	189	4.2	<3	207	37.8	289	13.4	311	14.83	12.28	1.8	0.69	0	0	0	0	0	2.77778	6.82222	172.778	0.0109524	0.111111	2.6087	2.57143	3.57143	2.01587
11512965-1	55	2	1	5	234	51	161	109	183	0.57	38	38	109	49.7	<3	160	42.1	293	13.4	215	6.05	4.89	1.05	0.11	0	0	0	0	0	2.13725	4.65714	204.762	0.00215686	1.18052	9.54545	3.58824	4.58824	3.15686
11513439-1	38	2	1	5	177	67	97	64	110	0.53	71	111	75	55.6	<3	89	41.4	251	13.4	283	3.05	2.2	0.67	0.15	0	0	0	0	0	0.955224	3.28358	422.388	0.00223881	1.343	4.46667	1.64179	2.64179	1.44776
11513576-1	74	1	1	8	121	31	69	107	90	1	12	12	11	103.8	12.38	106.4	40	209	11.8	136	5.78	5.12	0.4	0.26	0	1	0	0	0	3.45161	12.8	340	0.0083871	2.595	1.53846	2.90323	3.90323	2.22581
11497984-1	58	2	1	3	208	58	115	148	150	0.79	69	146	89	28.6	13.49	209	37.2	288	13.3	273	8.12	7.15	0.72	0.24	0	0	0	0	0	2.55172	9.93056	379.167	0.00413793	0.768817	3	2.58621	3.58621	1.98276
11500014-1	41	1	1	7	149	36	89	119	113	0.98	29	30	24	59.8	10.8	1333	42.3	372	11.8	318	8.61	7.39	0.66	0.55	0	0	0	0	0	3.30556	11.197	481.818	0.0152778	1.41371	1.2	3.13889	4.13889	2.47222
11035301-1	56	2	1	5	224	47	149	139	177	0.92	14	23	21	8.5	5.23	334	39.7	191	13.4	739	19.44	16.27	2.47	0.68	0	1	0	0	0	2.95745	6.58704	299.19	0.0144681	0.214106	3.63235	3.76596	4.76596	3.17021
11033836-1	55	2	1	4	269	48	188	164	221	0.93	24	27	56	4.6	<3	72.13	43.2	250	13.1	255	8.14	5.57	2.31	0.25	0	0	0	0	0	3.41667	2.41126	110.39	0.00520833	0.106481	9.24	4.60417	5.60417	3.91667
11036274-1	38	2	1	7	262	53	190	95	209	0.56	11	11	17	72.6	<3	74.93	40.2	347	13.8	346	6.66	5.88	0.62	0.13	1	0	0	0	0	1.79245	9.48387	558.065	0.00245283	1.80597	4.76923	3.9434	4.9434	3.58491
11037788-1	45	2	1	6	212	48	139	127	164	0.52	13	12	42	69.2	3.01	128	38.3	248	11.3	204	5.37	4.74	0.54	0.09	0	0	0	0	0	2.64583	8.77778	377.778	0.001875	1.80679	6	3.41667	4.41667	2.89583
11039776-2	74	1	1	6	207	50	142	76	157	3.01	16	14	71	95.3	93.24	1338	38.7	213	11.1	181	4.25	3.85	0.33	0.06	1	1	0	1	1	1.52	11.6667	548.485	0.0012	2.46253	5.5	3.14	4.14	2.84
11040725-4	75	2	1	10	241	66	154	104	175	0.59	10	17	71	5.6	12.08	588	35.4	292	13.1	254	6.31	5.37	0.54	0.39	0	1	0	0	0	1.57576	9.94444	470.37	0.00590909	0.158192	1.38462	2.65152	3.65152	2.33333
11042603-4	40	2	1	5	176	46	109	103	130	0.55	43	76	41	76	4.26	93.94	39.4	257	11.7	394	6.64	4.54	1.64	0.43	0	0	0	0	0	2.23913	2.76829	240.244	0.00934783	1.92893	3.81395	2.82609	3.82609	2.36957
11043110-1	61	1	1	3	163	52	86	126	111	0.68	109	94	70	62.5	8.08	390	39.7	404	13.6	344	7.98	5.35	1.96	0.62	0	0	0	0	0	2.42308	2.72959	175.51	0.0119231	1.57431	3.16129	2.13462	3.13462	1.65385
11044437-1	56	1	1	10	168	45	111	62	123	0.75	22	20	44	37	5.37	587	38.2	163	15	158	8.68	7.12	0.95	0.6	0	0	0	0	0	1.37778	7.49474	166.316	0.0133333	0.968586	1.58333	2.73333	3.73333	2.46667
11044679-1	41	2	1	3	176	47	104	126	129	0.64	37	66	25	11.7	5.89	49.75	45.4	184	11.9	405	10.54	8.52	1.47	0.53	0	0	0	0	0	2.68085	5.79592	275.51	0.0112766	0.257709	2.77358	2.74468	3.74468	2.21277
11045097-1	53	1	1	8	122	40	66	81	82	0.84	39	68	22	78.4	<3	534	40.5	191	13.1	261	13.67	12.15	0.89	0.61	0	0	0	0	0	2.025	13.6517	293.258	0.01525	1.9358	1.45902	2.05	3.05	1.65
11046520-1	39	1	1	5	224	58	142	122	166	0.84	21	20	32	67.7	4.15	556	41.5	314	16.7	461	18.42	15.88	1.63	0.86	0	0	0	0	0	2.10345	9.74233	282.822	0.0148276	1.63133	1.89535	2.86207	3.86207	2.44828
11050556-1	83	1	1	5	148	50	72	132	98	0.74	15	13	13	211	32.62	187	36	152	11.5	197	10.06	9.36	0.42	0.28	0	0	0	0	0	2.64	22.2857	469.048	0.0056	5.86111	1.5	1.96	2.96	1.44
11019338-1	60	2	1	3	161	41	95	123	120	0.95	20	31	35	17.6	5.31	295	41.6	274	12.7	291	5.14	3.87	1.05	0.21	0	1	0	0	0	3	3.68571	277.143	0.00512195	0.423077	5	2.92683	3.92683	2.31707
11025652-2	61	1	1	10	134	45	66	117	89	0.52	19	28	31	49	70	366	36.8	144	11.3	314	6.68	5.1	1.09	0.35	0	1	0	0	0	2.6	4.6789	288.073	0.00777778	1.33152	3.11429	1.97778	2.97778	1.46667
11030948-1	47	1	1	4	142	51	69	108	91	0.88	20	44	55	108	<3	462	37.9	175	13.6	158	6.78	6.25	0.4	0.12	0	0	0	0	0	2.11765	15.625	395	0.00235294	2.8496	3.33333	1.78431	2.78431	1.35294
10996739-2	55	1	2	4	196	56	90	251	140	0.51	13	7	10	258	29.65	231	32	288	11.4	135	6.46	5.53	0.48	0.44	0	0	0	0	0	4.48214	11.5208	281.25	0.00785714	8.0625	1.09091	2.5	3.5	1.60714
10991461-1	62	1	1	12	179	46	109	119	133	0.84	78	125	140	90.6	11.74	770	34.3	387	11.8	416	8.85	8.24	0.27	0.32	0	1	0	0	0	2.58696	30.5185	1540.74	0.00695652	2.6414	0.84375	2.8913	3.8913	2.36957
10991987-3	79	2	2	16	175	34	103	140	141	0.5	23	17	22	238	36.46	439	34.6	395	13.6	266	13.91	13.31	0.44	0.15	0	1	0	0	0	4.11765	30.25	604.545	0.00441176	6.87861	2.93333	4.14706	5.14706	3.02941
10989538-2	57	1	2	13	139	32	72	176	107	0.78	52	47	121	294.6	22.26	>1500	30	769	14.5	232	19.31	17.2	1.13	0.38	0	1	0	1	0	5.5	15.2212	205.31	0.011875	9.82	2.97368	3.34375	4.34375	2.25
10989632-1	48	2	1	4	201	44	127	149	157	0.67	38	53	40	83.8	7.43	72.98	38.8	277	11.1	505	8.12	6.82	1.04	0.25	0	0	0	0	0	3.38636	6.55769	485.577	0.00568182	2.15979	4.16	3.56818	4.56818	2.88636
10988547-1	47	1	1	4	155	49	80	129	106	0.76	27	51	152	70.8	<3	626	38.2	217	13.9	412	6.75	5.65	0.65	0.44	0	0	0	0	0	2.63265	8.69231	633.846	0.00897959	1.8534	1.47727	2.16327	3.16327	1.63265
10988093-1	56	1	1	6	211	40	149	108	171	0.7	24	65	193	4.7	<3	131.5	37	215	12.1	664	14.79	12.33	1.59	0.84	1	0	0	0	0	2.7	7.75472	417.61	0.021	0.127027	1.89286	4.275	5.275	3.725
10986673-1	73	1	1	9	168	41	102	124	127	0.63	63	171	89	133	8.48	>1500	29.1	248	13.8	229	5.05	4.39	0.46	0.18	0	0	0	0	0	3.02439	9.54348	497.826	0.00439024	4.57045	2.55556	3.09756	4.09756	2.4878
10979354-1	34	1	1	5	157	46	97	69	111	0.69	23	101	98	51.3	6.31	455	40	184	13.6	262	6.19	5.27	0.57	0.32	0	0	0	0	0	1.5	9.24561	459.649	0.00695652	1.2825	1.78125	2.41304	3.41304	2.1087
10981014-1	60	1	1	4	146	37	84	124	109	0.85	26	75	28	97	3.59	384	45.9	173	12.5	491	16.65	14.27	1.63	0.74	0	1	0	0	0	3.35135	8.7546	301.227	0.02	2.11329	2.2027	2.94595	3.94595	2.27027
10981056-2	59	2	2	10	119	30	64	127	89	1.19	31	63	47	217.5	262	409	28.1	1123	11.4	515	18.88	17.49	0.64	0.69	0	1	0	0	0	4.23333	27.3281	804.688	0.023	7.74021	0.927536	2.96667	3.96667	2.13333
10981485-1	48	2	1	5	119	50	44	125	69	0.71	20	9	22	68.2	<3	117.7	41.8	253	10.6	193	7.55	6.66	0.61	0.27	0	0	0	0	0	2.5	10.918	316.393	0.0054	1.63158	2.25926	1.38	2.38	0.88
10981698-1	36	2	1	4	155	53	85	86	102	0.58	14	14	14	58.2	<3	47.39	37.8	141	11	487	10.65	8.98	1.04	0.61	0	0	0	0	0	1.62264	8.63462	468.269	0.0115094	1.53968	1.70492	1.92453	2.92453	1.60377
10976713-1	58	1	1	5	155	49	85	103	106	0.87	27	47	24	16.1	3.5	72.75	39.5	135	16.7	292	8.91	7.51	1.07	0.31	0	0	0	0	0	2.10204	7.01869	272.897	0.00632653	0.407595	3.45161	2.16327	3.16327	1.73469
10977926-1	77	2	2	10	107	27	40	199	80	1.16	11	11	35	292.3	27.61	188	22.7	456	10.6	331	11.62	10.26	0.57	0.74	1	1	0	0	0	7.37037	18	580.702	0.0274074	12.8767	0.77027	2.96296	3.96296	1.48148
10976459-1	86	2	2	17	121	26	57	189	95	0.71	38	93	95	9.5	64.45	608	29.4	306	12.3	202	4.19	3.02	0.89	0.24	0	1	1	1	0	7.26923	3.39326	226.966	0.00923077	0.323129	3.70833	3.65385	4.65385	2.19231
10976742-1	38	1	1	5	159	48	92	94	111	0.57	20	50	40	27.4	6.59	492	35.6	211	13.1	331	11.9	10.23	0.94	0.7	0	0	0	0	0	1.95833	10.883	352.128	0.0145833	0.769663	1.34286	2.3125	3.3125	1.91667
10974011-1	44	2	1	5	119	36	60	107	83	0.63	28	32	36	31.7	<3	33.5	44	186	11.6	221	5.22	3.66	0.29	0.29	0	0	0	0	0	2.97222	12.6207	762.069	0.00805556	0.720455	1	2.30556	3.30556	1.66667
10973652-1	48	2	1	4	118	51	53	71	67	0.63	38	56	53	11.6	<3	281	35.8	223	11.8	138	6.7	5.64	0.82	0.23	0	0	0	0	0	1.39216	6.87805	168.293	0.0045098	0.324022	3.56522	1.31373	2.31373	1.03922
10973489-4	54	2	1	8	276	35	223	89	241	0.65	16	45	40	29	8.58	655	38.1	250	12.4	251	7.54	6.56	0.51	0.47	0	1	0	0	0	2.54286	12.8627	492.157	0.0134286	0.761155	1.08511	6.88571	7.88571	6.37143
10974817-1	50	2	1	8	156	59	73	122	97	0.8	32	32	62	152	<3	362	37.7	428	12.7	338	12.8	11.13	1.29	0.4	1	0	0	0	0	2.0678	8.62791	262.016	0.00677966	4.03183	3.225	1.64407	2.64407	1.23729
10974952-1	54	1	1	4	164	48	81	176	116	1.09	20	32	33	6.9	6.71	64.72	44.6	147	15.5	216	12.24	10.76	0.83	0.64	1	1	0	1	0	3.66667	12.9639	260.241	0.0133333	0.154709	1.29688	2.41667	3.41667	1.6875
11427958-1	48	2	1	4	139	42	78	94	97	0.51	15	23	32	21	6.43	34.5	38.9	217	10.1	280	5.43	4.23	0.93	0.26	0	0	0	0	0	2.2381	4.54839	301.075	0.00619048	0.539846	3.57692	2.30952	3.30952	1.85714
11428079-2	50	1	1	10	116	27	73	79	89	1.12	34	32	66	12.1	<3	384	36.5	182	13.5	188	5.27	4.17	0.89	0.2	0	0	0	0	0	2.92593	4.68539	211.236	0.00740741	0.331507	4.45	3.2963	4.2963	2.7037
11429597-1	37	1	1	4	114	43	57	72	71	0.71	58	88	35	42.1	<3	37.62	40.6	253	13.7	240	12.36	10.84	0.6	0.91	0	0	0	0	0	1.67442	18.0667	400	0.0211628	1.03695	0.659341	1.65116	2.65116	1.32558
11437076-1	75	1	1	5	156	52	82	108	104	0.95	41	102	41	84.7	17.27	421	32.8	261	12.3	193	12.76	11.62	0.74	0.37	0	0	0	0	0	2.07692	15.7027	260.811	0.00711538	2.58232	2	2	3	1.57692
11445944-1	69	1	1	5	161	38	102	105	123	0.83	15	20	48	63.4	<3	177	37.1	152	12.9	216	10.02	8.72	0.94	0.35	0	0	0	0	0	2.76316	9.2766	229.787	0.00921053	1.70889	2.68571	3.23684	4.23684	2.68421
11448060-1	41	2	1	5	166	41	103	112	125	0.65	120	236	40	7.5	<3	39.42	39.8	240	11.2	288	4.53	3.22	1.1	0.2	0	0	0	0	0	2.73171	2.92727	261.818	0.00487805	0.188442	5.5	3.04878	4.04878	2.5122
11448431-2	66	2	1	5	158	38	105	76	120	0.94	11	8	17	31.8	8.47	132	35.6	301	11.2	445	10.15	8.3	1.28	0.57	0	0	0	0	0	2	6.48438	347.656	0.015	0.893258	2.24561	3.15789	4.15789	2.76316
11453621-1	61	1	1	6	149	74	57	89	75	1	16	39	52	6.7	6.89	541	37.7	212	12.6	272	10.2	8.73	0.82	0.61	0	0	0	0	0	1.2027	10.6463	331.707	0.00824324	0.177719	1.34426	1.01351	2.01351	0.77027
11454313-1	55	2	1	5	206	64	120	112	142	0.66	38	96	69	20.1	13.82	122	35.9	305	15.3	347	5.14	4.34	0.59	0.2	0	0	0	0	0	1.75	7.35593	588.136	0.003125	0.559889	2.95	2.21875	3.21875	1.875
11468667-1	46	2	1	5	190	58	108	120	132	0.6	17	13	10	75.1	<3	216	39.2	153	12.4	236	5.62	4.3	0.96	0.35	0	0	0	0	0	2.06897	4.47917	245.833	0.00603448	1.91582	2.74286	2.27586	3.27586	1.86207
11469489-1	53	1	1	5	210	47	138	124	163	1.08	18	28	23	9.2	3.24	464	35.2	271	12.6	196	13.7	11.17	1.66	0.84	0	0	0	0	0	2.6383	6.72892	118.072	0.0178723	0.261364	1.97619	3.46809	4.46809	2.93617
11470002-1	66	2	1	4	160	44	92	120	116	0.97	21	25	14	124.4	9.71	260	37.1	247	11	532	12.81	11.45	1.02	0.31	1	1	0	0	0	2.72727	11.2255	521.569	0.00704545	3.3531	3.29032	2.63636	3.63636	2.09091
11472064-1	27	2	1	5	167	59	93	76	108	0.6	33	54	16	0.9	<3	186	45	175	13.6	226	11.38	8.62	1.92	0.8	0	0	0	0	0	1.28814	4.48958	117.708	0.0135593	0.02	2.4	1.83051	2.83051	1.57627
11473331-1	61	1	1	4	180	44	118	92	136	0.88	12	39	29	26.7	7.9	628	32.6	248	12.4	186	10.52	9.51	0.48	0.52	0	1	0	0	0	2.09091	19.8125	387.5	0.0118182	0.819018	0.923077	3.09091	4.09091	2.68182
11474611-1	76	1	1	5	171	47	109	75	124	0.88	10	11	15	2.4	4.26	41.31	37.2	160	9.6	277	12.65	9.6	0.69	0.2	1	1	0	0	0	1.59574	13.913	401.449	0.00425532	0.0645161	3.45	2.6383	3.6383	2.31915
11505315-1	80	2	1	10	276	61	201	69	215	1.01	19	8	13	11.9	28.4	277	38	271	12.3	235	5.76	4.66	0.88	0.22	1	1	0	1	0	1.13115	5.29545	267.045	0.00360656	0.313158	4	3.52459	4.52459	3.29508
11523474-1	39	2	1	6	118	44	56	92	74	0.51	51	62	54	35.8	<3	263	41.1	303	13	255	3.83	3.12	0.58	0.12	0	0	0	0	0	2.09091	5.37931	439.655	0.00272727	0.871046	4.83333	1.68182	2.68182	1.27273
11534233-1	70	2	1	10	216	51	136	143	165	0.74	27	22	160	33.9	26.52	231	39.6	233	14.4	78	4.96	4.34	0.5	0.11	0	0	0	0	0	2.80392	8.68	156	0.00215686	0.856061	4.54545	3.23529	4.23529	2.66667
11544989-1	34	2	1	6	196	59	101	180	137	0.68	62	52	76	23.4	3.89	360	36.2	258	12.1	287	10.22	9.29	0.68	0.24	0	0	0	0	0	3.05085	13.6618	422.059	0.0040678	0.646409	2.83333	2.32203	3.32203	1.71186
11571182-1	29	2	1	4	112	47	50	77	65	0.58	14	16	15	4.1	<3	65.42	45.1	177	12.9	212	4.05	3.15	0.66	0.22	0	0	0	0	0	1.6383	4.77273	321.212	0.00468085	0.0909091	3	1.38298	2.38298	1.06383
9727085-1	75	2	1	7	174	56	111	37	118	0.61	233	540	230	14	8	52.7	41.1	252	12.2	215	4.94	3.72	0.78	0.37	1	1	0	1	0	0.660714	4.76923	275.641	0.00660714	0.340633	2.10811	2.10714	3.10714	1.98214
9724493-1	83	1	1	7	137	36	88	66	101	2.17	18	9	24	51.9	12.4	181.7	32.3	224	8.6	228	11.81	9.37	1.5	0.92	0	0	0	1	1	1.83333	6.24667	152	0.0255556	1.60681	1.63043	2.80556	3.80556	2.44444
9880313-2	81	2	1	10	264	75	168	107	189	0.66	26	10	57	35.6	25.7	52.8	37.1	325	13.3	165	8.75	6.53	1.23	0.67	0	1	0	0	0	1.42667	5.30894	134.146	0.00893333	0.959569	1.83582	2.52	3.52	2.24
9849793-1	65	2	1	8	243	53	159	156	190	1.03	21	16	25	110	5.11	113	40.1	238	12.7	194	4.27	3.05	1.03	0.18	1	1	0	0	0	2.9434	2.96117	188.35	0.00339623	2.74314	5.72222	3.58491	4.58491	3
9841903-1	37	2	1	5	149	58	83	42	91	0.57	11	7	8	66.3	<3	53.5	46.5	160	10.5	252	9.22	5.17	2.34	0.84	0	0	0	0	0	0.724138	2.2094	107.692	0.0144828	1.42581	2.78571	1.56897	2.56897	1.43103
9827426-1	27	2	1	5	164	53	84	133	111	0.64	24	13	28	238	<3	38.5	36.3	244	10.3	191	4.34	3.49	0.55	0.29	0	0	0	0	0	2.50943	6.34545	347.273	0.0054717	6.55647	1.89655	2.09434	3.09434	1.58491
9827208-2	43	2	1	7	112	30	66	78	82	0.59	20	18	40	52.8	4.6	50.7	38.4	248	8.5	315	4.6	3.27	1.16	0.17	0	0	0	0	0	2.6	2.81897	271.552	0.00566667	1.375	6.82353	2.73333	3.73333	2.2
9816707-1	26	1	1	5	138	37	81	99	101	0.83	55	25	27	20	<3	86.8	40.3	208	14.7	277	5.45	2.85	1.88	0.7	0	0	0	0	0	2.67568	1.51596	147.34	0.0189189	0.496278	2.68571	2.72973	3.72973	2.18919
9819322-1	48	2	1	5	162	55	96	56	107	0.53	41	49	38	15.9	4.1	34.5	39	319	11.1	209	4.51	2.8	1.2	0.38	0	0	0	0	0	1.01818	2.33333	174.167	0.00690909	0.407692	3.15789	1.94545	2.94545	1.74545
9822101-1	49	1	1	5	127	37	67	116	90	1.01	38	48	81	115	<3	122	37.1	232	14.2	252	10.07	8.47	0.92	0.66	0	0	0	0	0	3.13514	9.20652	273.913	0.0178378	3.09973	1.39394	2.43243	3.43243	1.81081
11500516-2	23	1	1	5	242	34	182	128	208	0.64	63	71	41	42.4	<3	689	46.1	281	14.5	155	3.35	2.57	0.52	0.25	0	0	0	0	0	3.76471	4.94231	298.077	0.00735294	0.91974	2.08	6.11765	7.11765	5.35294
11502135-2	29	1	1	5	156	57	70	144	99	0.59	21	22	14	1.6	<3	67.34	43.2	138	12.1	204	5.92	4.25	1.3	0.35	0	0	0	0	0	2.52632	3.26923	156.923	0.00614035	0.037037	3.71429	1.73684	2.73684	1.22807
11502934-1	55	1	1	4	156	36	99	105	120	0.89	28	24	69	55	5.59	512	39.5	221	13.8	167	7.03	5.47	0.91	0.64	0	0	0	0	0	2.91667	6.01099	183.516	0.0177778	1.39241	1.42188	3.33333	4.33333	2.75
11503314-1	29	2	1	6	128	42	61	127	86	0.79	47	38	21	87	13.08	461	37.4	652	13	172	8.59	7.76	0.58	0.2	0	0	0	0	0	3.02381	13.3793	296.552	0.0047619	2.3262	2.9	2.04762	3.04762	1.45238
11504863-1	55	1	1	8	152	42	86	122	110	1.4	35	32	62	24.6	<3	167	40.3	216	12.8	218	3.59	2.57	0.73	0.27	0	1	0	0	0	2.90476	3.52055	298.63	0.00642857	0.610422	2.7037	2.61905	3.61905	2.04762
11506719-1	55	1	1	4	141	33	85	113	108	0.72	60	79	55	37.8	<3	372	39.3	288	12.5	287	13.45	12.28	0.81	0.35	0	0	0	0	0	3.42424	15.1605	354.321	0.0106061	0.961832	2.31429	3.27273	4.27273	2.57576
11508607-1	39	1	1	4	200	40	132	140	160	0.75	20	37	101	29.5	<3	372	46.4	268	13.4	410	12.93	11.17	1.27	0.47	1	1	0	0	0	3.5	8.79528	322.835	0.01175	0.635776	2.70213	4	5	3.3
10520391-1	71	1	1	4	152	51	88	67	101	0.71	29	31	22	16.6	16.5	135.5	34.6	181	11.9	298	7.38	6.06	0.89	0.43	1	1	0	0	0	1.31373	6.80899	334.831	0.00843137	0.479769	2.06977	1.98039	2.98039	1.72549
10521399-1	61	1	1	5	167	42	98	133	125	1.1	57	123	287	19.7	4.4	533	39.7	342	17	461	11.06	9.6	0.89	0.5	0	0	0	0	0	3.16667	10.7865	517.978	0.0119048	0.496222	1.78	2.97619	3.97619	2.33333
10521588-1	47	2	1	5	146	35	92	96	111	0.53	25	31	52	126	<3	22	42.2	215	9.5	227	7	5.39	1.26	0.32	0	0	0	0	0	2.74286	4.27778	180.159	0.00914286	2.98578	3.9375	3.17143	4.17143	2.62857
10521756-1	53	1	1	5	142	29	102	55	113	0.83	40	50	19	76.8	3.7	366	38	384	13.6	222	7.68	5.29	2.06	0.32	0	0	0	0	0	1.89655	2.56796	107.767	0.0110345	2.02105	6.4375	3.89655	4.89655	3.51724
10521930-1	72	2	1	7	112	34	51	125	78	0.78	25	12	14	53.4	3.2	209	40.3	255	11.2	207	4.11	3.34	0.6	0.15	1	1	0	0	0	3.67647	5.56667	345	0.00441176	1.32506	4	2.29412	3.29412	1.5
10523161-1	56	1	1	4	205	35	142	129	170	0.74	45	73	113	127	3.8	270	35.9	463	15.1	454	15.6	12.68	2.2	0.68	0	1	0	0	0	3.68571	5.76364	206.364	0.0194286	3.5376	3.23529	4.85714	5.85714	4.05714
10523192-1	47	1	1	5	193	49	128	78	144	0.74	19	40	104	19.3	3.4	308	32.7	256	15.6	322	7.38	6.38	0.81	0.19	0	0	0	0	0	1.59184	7.87654	397.531	0.00387755	0.590214	4.26316	2.93878	3.93878	2.61224
10525000-1	42	1	1	4	189	50	108	143	139	0.66	61	87	110	39.9	<3	368	35.9	296	10.7	514	16.88	13.48	2.49	0.82	0	0	0	0	0	2.86	5.41365	206.426	0.0164	1.11142	3.03659	2.78	3.78	2.16
10525346-1	74	2	1	5	205	45	128	149	160	0.82	54	42	64	44.6	4.2	86.8	34.5	282	11	331	6.44	5.82	0.44	0.16	1	1	0	0	0	3.31111	13.2273	752.273	0.00355556	1.29275	2.75	3.55556	4.55556	2.84444
10525406-1	49	1	1	4	155	33	101	103	122	0.67	18	24	21	83	7.6	321	40	359	12.6	285	5.74	5	0.43	0.28	0	0	0	0	0	3.12121	11.6279	662.791	0.00848485	2.075	1.53571	3.69697	4.69697	3.06061
10525968-1	61	2	1	5	236	53	153	132	183	0.66	36	76	272	55.2	<3	228	41.5	279	14	246	8.09	6.46	1.17	0.43	0	1	0	0	0	2.49057	5.52137	210.256	0.00811321	1.33012	2.72093	3.45283	4.45283	2.88679
10526280-1	75	2	1	10	196	60	124	61	136	0.77	29	35	23	74.9	4.9	55.8	49.7	240	11.8	205	8.33	7.57	0.42	0.33	0	1	0	0	0	1.01667	18.0238	488.095	0.0055	1.50704	1.27273	2.26667	3.26667	2.06667
10527171-2	72	1	1	5	150	43	85	110	107	1.38	19	22	45	105	10.1	251	35.7	302	13.6	221	10.64	9.85	0.56	0.17	0	0	0	0	1	2.55814	17.5893	394.643	0.00395349	2.94118	3.29412	2.48837	3.48837	1.97674
10528074-2	48	2	1	6	170	46	87	183	124	0.55	31	32	180	183	8.1	504	33.2	314	12.3	425	8.94	6.97	1.15	0.79	0	0	0	0	0	3.97826	6.06087	369.565	0.0171739	5.51205	1.4557	2.69565	3.69565	1.8913
10528076-1	50	1	1	5	212	59	131	111	153	0.78	77	210	129	54.5	<3	306	34.5	263	14.3	398	9.94	8.52	1.12	0.27	0	0	0	0	0	1.88136	7.60714	355.357	0.00457627	1.57971	4.14815	2.59322	3.59322	2.22034
10531826-1	37	2	1	6	173	51	112	52	122	0.48	10	11	13	1.9	<3	14.5	36.6	133	11.2	397	12.22	9.38	2.19	0.61	0	0	0	0	0	1.01961	4.28311	181.279	0.0119608	0.0519126	3.59016	2.39216	3.39216	2.19608
10532756-2	60	2	1	6	193	52	118	115	141	0.57	60	25	27	34.8	4.5	27.6	39.8	306	12.5	219	3.44	2.34	1	0.08	0	0	0	0	0	2.21154	2.34	219	0.00153846	0.874372	12.5	2.71154	3.71154	2.26923
10533841-1	49	1	1	5	116	31	65	98	85	0.82	25	28	98	57.9	<3	843	41.9	300	14.1	257	4.42	2.82	1.17	0.41	0	0	0	0	0	3.16129	2.41026	219.658	0.0132258	1.38186	2.85366	2.74194	3.74194	2.09677
10534510-1	81	1	1	5	217	59	136	106	158	0.73	21	16	44	138	11.9	140	40.5	185	10.1	370	6.59	5.16	0.7	0.67	0	1	0	0	0	1.79661	7.37143	528.571	0.0113559	3.40741	1.04478	2.67797	3.67797	2.30508
10534634-1	88	1	1	6	209	54	131	120	155	1.01	111	229	168	21.7	9.6	469	32.9	244	11.3	190	9.18	8.68	0.17	0.31	0	1	0	1	0	2.22222	51.0588	1117.65	0.00574074	0.659574	0.548387	2.87037	3.87037	2.42593
10536887-1	56	2	1	4	149	57	69	114	92	0.72	22	34	31	107	8.7	265	36.6	308	12.2	272	10.05	8.61	1.26	0.16	0	0	0	0	0	2	6.83333	215.873	0.00280702	2.9235	7.875	1.61404	2.61404	1.21053
10537434-1	85	2	1	6	210	49	132	147	161	1.21	17	12	55	95	11.9	55	33.3	217	11.1	301	7.79	6.85	0.74	0.2	0	1	0	0	0	3	9.25676	406.757	0.00408163	2.85285	3.7	3.28571	4.28571	2.69388
10537644-1	38	1	1	5	196	40	131	124	156	0.78	23	24	36	13.2	4.9	630	44.7	202	14.4	252	3.42	2.72	0.59	0.1	0	0	0	0	0	3.1	4.61017	427.119	0.0025	0.295302	5.9	3.9	4.9	3.275
10537799-1	66	2	1	6	186	62	81	208	124	0.69	20	19	25	52.5	<3	201	35	244	11.7	413	8.2	7.46	0.49	0.22	1	1	0	0	0	3.35484	15.2245	842.857	0.00354839	1.5	2.22727	2	3	1.30645
10537857-1	52	1	1	5	149	41	77	144	108	0.64	21	66	54	107	<3	186	39	400	14.8	214	9.48	7.81	1.31	0.34	1	1	0	0	0	3.5122	5.96183	163.359	0.00829268	2.74359	3.85294	2.63415	3.63415	1.87805
10537935-1	55	1	1	9	127	39	76	100	88	1.04	78	126	124	83	6.9	317	34.6	334	14.9	407	9	7.44	0.8	0.6	0	0	0	0	0	2.5641	9.3	508.75	0.0153846	2.39884	1.33333	2.25641	3.25641	1.94872
10537940-1	27	1	1	5	139	34	93	60	105	0.85	57	130	103	51.7	3.3	188	41.4	285	16.1	187	8.13	5.91	1.47	0.73	0	0	0	0	0	1.76471	4.02041	127.211	0.0214706	1.24879	2.0137	3.08824	4.08824	2.73529
10538872-1	49	2	1	5	202	50	136	81	152	0.71	36	43	23	66	5.4	95.8	38.2	305	12.7	264	9.58	8.81	0.53	0.23	0	0	0	0	0	1.62	16.6226	498.113	0.0046	1.72775	2.30435	3.04	4.04	2.72
10539309-1	30	1	1	5	263	58	169	180	205	0.74	45	106	88	123	<3	243	39.4	259	15.8	226	12.42	10.54	1.32	0.55	0	0	0	0	0	3.10345	7.98485	171.212	0.00948276	3.12183	2.4	3.53448	4.53448	2.91379
10539673-1	49	1	1	4	220	60	118	210	160	0.77	24	54	158	134	3.3	117	42.3	334	16.3	484	10.48	8.44	1.56	0.45	0	0	0	1	0	3.5	5.41026	310.256	0.0075	3.16785	3.46667	2.66667	3.66667	1.96667
10540040-2	55	1	1	6	101	30	51	100	71	0.69	19	15	49	76	4	489	39	236	12.5	281	8.5	7.63	0.57	0.25	0	0	0	0	0	3.33333	13.386	492.982	0.00833333	1.94872	2.28	2.36667	3.36667	1.7
10540686-1	58	2	1	7	206	62	132	62	144	0.61	32	58	42	41.2	3.5	137	42.4	354	11.1	367	6.54	5.3	0.58	0.42	0	0	0	0	0	1	9.13793	632.759	0.00677419	0.971698	1.38095	2.32258	3.32258	2.12903
10540830-1	60	1	1	4	122	35	70	86	87	0.78	22	30	22	2.1	4.3	437	40	179	15	242	4.36	2.71	1.17	0.38	0	1	0	0	0	2.45714	2.31624	206.838	0.0108571	0.0525	3.07895	2.48571	3.48571	2
10540851-2	42	1	1	4	143	34	89	100	109	0.79	52	78	146	86	3.8	346	42.6	246	14.3	193	7.89	6.64	0.62	0.62	0	0	0	0	0	2.94118	10.7097	311.29	0.0182353	2.01878	1	3.20588	4.20588	2.61765
10541048-1	93	2	2	5	236	58	114	270	178	0.93	13	12	47	140	11.5	111	34	233	11.1	244	7.71	6.37	0.95	0.37	1	1	1	0	0	4.65517	6.70526	256.842	0.00637931	4.11765	2.56757	3.06897	4.06897	1.96552
10541050-1	30	2	1	4	170	42	100	140	128	0.65	13	13	20	8	<3	12.2	42.6	190	12.6	170	5.1	4.28	0.65	0.15	1	0	0	0	0	3.33333	6.58462	261.538	0.00357143	0.187793	4.33333	3.04762	4.04762	2.38095
10541660-2	54	2	1	5	97	27	61	58	70	0.68	34	30	79	32	<3	123	42.8	263	13.9	104	1.97	1.03	0.8	0.14	0	0	0	0	0	2.14815	1.2875	130	0.00518519	0.747664	5.71429	2.59259	3.59259	2.25926
10541676-2	38	1	1	5	124	25	84	74	99	1	52	50	68	108	<3	182	42.5	270	13.4	168	5.55	4.61	0.75	0.18	0	0	0	0	0	2.96	6.14667	224	0.0072	2.54118	4.16667	3.96	4.96	3.36
10541729-2	70	2	1	9	151	36	91	119	115	0.63	19	12	41	99	4.1	190	36.6	224	10.5	173	4.46	3.07	1.03	0.34	0	1	0	1	0	3.30556	2.98058	167.961	0.00944444	2.70492	3.02941	3.19444	4.19444	2.52778
10542854-1	73	2	1	5	216	47	152	85	169	0.82	25	22	12	6.3	11.5	157	41.8	224	11.1	255	11.85	10.95	0.43	0.45	1	1	0	0	0	1.80851	25.4651	593.023	0.00957447	0.150718	0.955556	3.59574	4.59574	3.23404
10543599-1	73	2	1	5	210	64	122	121	146	0.71	31	23	50	81.3	6.4	116	42.6	305	12.8	255	8.02	6.49	1.17	0.33	0	0	0	0	0	1.89062	5.54701	217.949	0.00515625	1.90845	3.54545	2.28125	3.28125	1.90625
10543676-1	46	1	1	7	178	48	105	124	130	0.69	41	53	30	117	5.6	249	35	376	13.5	302	18.63	17.19	0.78	0.61	1	1	0	0	0	2.58333	22.0385	387.179	0.0127083	3.34286	1.27869	2.70833	3.70833	2.1875
10544230-1	70	2	1	7	138	46	74	89	92	0.91	28	26	18	52.9	4.3	36.8	38.8	242	13.2	206	3.18	2.14	0.95	0.08	0	0	0	0	0	1.93478	2.25263	216.842	0.00173913	1.3634	11.875	2	3	1.6087
10544435-1	53	1	1	5	196	39	135	108	157	0.53	23	18	35	77	10.6	222	40.3	250	12.17	472	8.63	5.85	1.86	0.71	0	0	0	0	0	2.76923	3.14516	253.763	0.0182051	1.91067	2.61972	4.02564	5.02564	3.46154
10544538-1	43	2	1	7	179	51	108	101	128	0.69	28	44	61	78.1	6.8	80	39.6	240	11.2	319	12.62	11.3	0.9	0.36	0	0	0	0	0	1.98039	12.5556	354.444	0.00705882	1.97222	2.5	2.5098	3.5098	2.11765
10544604-1	60	2	1	5	167	40	110	86	127	1.03	20	11	17	42.1	6.1	67.9	37.1	279	9.4	360	9.11	7.96	0.82	0.32	1	1	0	0	0	2.15	9.70732	439.024	0.008	1.13477	2.5625	3.175	4.175	2.75
10544895-2	50	1	1	5	177	43	112	112	134	0.74	33	94	48	175	<3	430	37.8	248	15.1	508	10.41	8.98	0.96	0.45	0	0	0	0	0	2.60465	9.35417	529.167	0.0104651	4.62963	2.13333	3.11628	4.11628	2.60465
10545536-1	48	2	1	5	167	49	94	122	118	0.53	27	32	119	56.2	4.8	105	38.2	303	15.6	395	9.19	5.97	2.6	0.6	0	0	0	0	0	2.4898	2.29615	151.923	0.0122449	1.4712	4.33333	2.40816	3.40816	1.91837
10545687-1	50	1	1	7	162	41	92	144	121	0.9	57	80	91	18.1	5.1	443	39.6	270	14.7	203	2.3	1.83	0.4	0.06	0	0	0	0	0	3.5122	4.575	507.5	0.00146341	0.457071	6.66667	2.95122	3.95122	2.2439
10545749-1	43	1	1	4	180	64	86	151	116	0.64	32	34	35	11.8	4.3	16.2	38.3	187	11.5	215	5.91	4.26	1.22	0.41	0	1	0	0	0	2.35938	3.4918	176.23	0.00640625	0.308094	2.97561	1.8125	2.8125	1.34375
10545932-1	56	1	2	16	214	47	129	188	167	2.3	22	11	15	140	62.1	467	21.4	407	13.4	215	4.59	3.63	0.63	0.32	0	1	1	1	1	4	5.7619	341.27	0.00680851	6.54206	1.96875	3.55319	4.55319	2.74468
10547373-1	45	2	1	4	165	40	111	124	125	0.65	28	33	40	21.1	<3	101	40.7	216	13.9	185	8.49	6.41	1.79	0.28	1	0	0	0	0	3.1	3.58101	103.352	0.007	0.518428	6.39286	3.125	4.125	2.775
10547952-2	48	2	1	4	136	38	72	132	98	0.74	33	35	58	75.4	<3	272	41.3	298	12	280	7.38	6.01	1.12	0.23	0	0	0	0	0	3.47368	5.36607	250	0.00605263	1.82567	4.86957	2.57895	3.57895	1.89474
10552324-4	83	2	1	8	141	42	84	97	99	0.42	11	9.8	27	43	15.2	80	40.1	336	12.7	201	8.25	7.66	0.32	0.26	0	1	0	0	0	2.30952	23.9375	628.125	0.00619048	1.07232	1.23077	2.35714	3.35714	2
10552569-1	60	1	1	4	307	57	218	160	250	11.4	60	179	67	61.3	8.8	405	37.9	266	14.8	375	11.03	8.93	1.47	0.6	0	1	1	0	0	2.80702	6.07483	255.102	0.0105263	1.61741	2.45	4.38596	5.38596	3.82456
10558044-1	72	2	1	5	184	49	114	103	135	0.77	43	38	27	55	10.8	290	42.1	285	13.8	177	7.36	5.43	1.46	0.45	0	1	0	0	0	2.10204	3.71918	121.233	0.00918367	1.30641	3.24444	2.7551	3.7551	2.32653
10558232-1	86	1	1	7	182	55	114	64	127	0.94	33	19	19	68	9.6	243	41.1	358	14.6	122	5.14	3.89	0.95	0.29	0	0	0	0	0	1.16364	4.09474	128.421	0.00527273	1.6545	3.27586	2.30909	3.30909	2.07273
10558795-1	55	1	1	5	253	54	167	160	199	0.62	44	62	54	59	<3	308	38.7	227	12.8	231	4.39	2.84	1.05	0.47	1	0	0	0	0	2.96296	2.70476	220	0.0087037	1.52455	2.23404	3.68519	4.68519	3.09259
10558868-1	63	1	1	4	233	48	159	131	185	1.03	60	149	215	72	4.2	469	40.3	260	14.8	283	9.79	8.56	0.92	0.29	0	1	0	1	0	2.72917	9.30435	307.609	0.00604167	1.7866	3.17241	3.85417	4.85417	3.3125
10558982-1	49	2	1	5	209	47	145	83	162	0.46	37	80	74	35.5	4.1	157	35.5	268	11.9	410	7.15	6.16	0.84	0.15	0	0	0	0	0	1.76596	7.33333	488.095	0.00319149	1	5.6	3.44681	4.44681	3.08511
10559213-1	56	2	1	5	146	34	93	94	112	0.51	39	39	55	77	4.9	446	43.9	309	12.4	249	6.9	5.24	1.18	0.45	1	1	0	0	0	2.76471	4.44068	211.017	0.0132353	1.75399	2.62222	3.29412	4.29412	2.73529
10561652-1	60	2	1	4	204	42	133	144	162	0.63	13	7	19	73.8	3.4	169	40.7	216	13.6	220	4.52	3.65	0.62	0.23	1	0	0	0	0	3.42857	5.8871	354.839	0.00547619	1.81327	2.69565	3.85714	4.85714	3.16667
10562679-1	62	1	1	4	269	39	203	135	230	0.89	14	20	54	75.9	<3	401	38.4	229	14.7	449	9.68	6.82	2.15	0.66	1	0	1	0	0	3.46154	3.17209	208.837	0.0169231	1.97656	3.25758	5.89744	6.89744	5.20513
10562859-1	46	1	1	6	180	31	127	103	149	0.84	28	39	27	48	<3	243	40.1	202	15.4	341	7.3	6.29	0.71	0.28	0	0	0	0	0	3.32258	8.85915	480.282	0.00903226	1.19701	2.53571	4.80645	5.80645	4.09677
10563153-1	68	1	1	5	130	31	81	90	99	1.04	17	16	20	3.8	11.5	47.8	37.2	172	12.5	292	8.01	5.82	1.67	0.4	1	1	0	1	0	2.90323	3.48503	174.85	0.0129032	0.102151	4.175	3.19355	4.19355	2.6129
10564082-1	74	2	1	5	228	68	141	95	160	0.83	20	35	24	15.6	15.7	148	33.1	231	11.7	253	7.94	7.37	0.43	0.13	1	1	0	0	0	1.39706	17.1395	588.372	0.00191176	0.471299	3.30769	2.35294	3.35294	2.07353
10566543-1	74	2	1	4	173	78	86	77	95	1.38	16	13	45	28	3.6	149	38.7	213	12.4	387	9.09	5.48	2.86	0.45	1	1	0	0	0	0.987179	1.91608	135.315	0.00576923	0.723514	6.35556	1.21795	2.21795	1.10256
10566604-1	31	1	1	5	162	31	113	89	131	0.77	19	13	19	46	3.6	267	39.1	241	13.7	188	4.08	3.45	0.52	0.1	0	0	0	0	0	2.87097	6.63462	361.538	0.00322581	1.17647	5.2	4.22581	5.22581	3.64516
10566666-1	59	2	1	5	183	50	101	158	133	0.55	20	11	16	52	4	225	40.8	255	11.8	226	3.63	2.64	0.71	0.27	0	0	0	0	0	3.16	3.71831	318.31	0.0054	1.27451	2.62963	2.66	3.66	2.02
10567248-1	67	1	1	5	102	29	58	73	73	1.07	222	246	251	110	10.6	463	36.6	350	13.2	281	4.75	3.95	0.66	0.12	0	0	1	1	0	2.51724	5.98485	425.758	0.00413793	3.00546	5.5	2.51724	3.51724	2
10568455-2	60	2	1	5	226	66	120	199	160	0.62	18	31	30	10	5.4	128	38.3	223	13	388	5.71	4.43	1.2	0.07	0	1	0	0	0	3.01515	3.69167	323.333	0.00106061	0.261097	17.1429	2.42424	3.42424	1.81818
10570747-1	26	2	1	5	126	54	54	78	72	0.55	29	26	16	10.4	<3	37.5	42.5	224	12.4	203	3.74	2.06	1.27	0.38	0	0	0	0	0	1.44444	1.62205	159.843	0.00703704	0.244706	3.34211	1.33333	2.33333	1
10570903-1	72	2	1	5	235	47.7	160	135.5	187.3	0.84	63	38	141	17	20.32	357	32.7	150	8.2	498	7.24	5.74	1.22	0.26	0	1	0	0	0	2.84067	4.70492	408.197	0.00545073	0.519878	4.69231	3.92662	4.92662	3.3543
10571187-1	48	1	1	4	182	44	120	92	138	0.86	41	44	73	57	4.8	500	33	838	13.6	329	11.68	9.3	1.65	0.58	0	0	0	0	0	2.09091	5.63636	199.394	0.0131818	1.72727	2.84483	3.13636	4.13636	2.72727
10571630-1	44	2	1	4	124	35	76	64	89	0.68	23	15	13	19.8	15.1	190	37.6	324	12.1	352	12.26	11.45	0.41	0.38	0	0	0	0	0	1.82857	27.9268	858.537	0.0108571	0.526596	1.07895	2.54286	3.54286	2.17143
10571838-1	33	1	1	3	161	47	94	101	114	0.54	76	76	47	27.6	<3	63.8	41.4	234	12.6	449	14.73	12.5	1.89	0.32	0	0	0	0	0	2.14894	6.61376	237.566	0.00680851	0.666667	5.90625	2.42553	3.42553	2
10574147-1	56	2	1	5	148	35	88	126	113	0.71	20	14	37	69.6	4.1	107	44.1	243	12.9	187	4.31	3.78	0.49	0.03	1	1	0	0	0	3.6	7.71429	381.633	0.000857143	1.57823	16.3333	3.22857	4.22857	2.51429
10575152-2	74	1	1	6	104	41	54	45	63	0.9	43	19	36	66	29	123	38.3	318	11.7	186	4.32	2.99	1.07	0.25	0	1	0	0	0	1.09756	2.79439	173.832	0.00609756	1.72324	4.28	1.53659	2.53659	1.31707
10722603-2	69	1	2	19	159	21	62	381	138	0.8	33	28	38	137	62.9	>1500	26.4	498	13	190	9.14	8.21	0.57	0.33	0	0	0	0	0	18.1429	14.4035	333.333	0.0157143	5.18939	1.72727	6.57143	7.57143	2.95238
10781817-2	55	1	2	20	241	36	162	215	205	0.35	74	140	348	171	133	>1500	26.8	648	11.9	113	6.34	5.51	0.56	0.24	0	1	0	0	0	5.97222	9.83929	201.786	0.00666667	6.3806	2.33333	5.69444	6.69444	4.5
10577584-1	26	1	1	6	165	52	104	47	113	0.87	25	21	13	6.8	<3	54.8	47.9	262	15.8	241	6.84	4.9	0.9	0.95	0	0	0	0	0	0.903846	5.44444	267.778	0.0182692	0.141962	0.947368	2.17308	3.17308	2
10580692-2	46	1	1	7	165	36	103	131	129	0.99	33	80	72	4	5.2	537	39.4	282	15	401	6.81	5.54	0.92	0.33	0	0	0	0	0	3.63889	6.02174	435.87	0.00916667	0.101523	2.78788	3.58333	4.58333	2.86111
10583080-1	49	1	1	6	162	40.9	105	82.3	121.1	0.72	61	42	93	140	<3	818	39.7	279	15.3	144	10.4	9.6	0.71	0.08	0	0	0	0	0	2.01222	13.5211	202.817	0.00195599	3.52645	8.875	2.96088	3.96088	2.56724
10585398-1	69	1	1	4	202	38	144	99	164	0.72	15	103	23	61.77	13	125	39.6	233	14.9	265	5.93	4.45	1.23	0.22	1	1	0	0	0	2.60526	3.61789	215.447	0.00578947	1.55985	5.59091	4.31579	5.31579	3.78947
10586143-2	65	2	1	7	127	42	58	135	85	0.75	26	31	31	35.2	<3	362	43.9	288	13.7	252	7.08	6.18	0.73	0.12	0	0	0	0	0	3.21429	8.46575	345.205	0.00285714	0.801822	6.08333	2.02381	3.02381	1.38095
10586901-3	80	2	1	6	133	35.7	75	109	97.3	1.14	31	178	24	154	9	530	38.8	302	12.8	248	14.14	13.12	0.74	0.26	0	1	0	0	1	3.05322	17.7297	335.135	0.00728291	3.96907	2.84615	2.72549	3.72549	2.10084
10587033-2	56	1	1	5	164	58.8	91	72	105.2	0.65	14	106	31	41.38	7.02	402	38.7	186	13.1	172	7.51	4.57	1.98	0.71	0	1	0	0	0	1.22449	2.30808	86.8687	0.0120748	1.06925	2.78873	1.78912	2.78912	1.54762
10593224-2	37	1	1	4	190	37	132	107	153	0.81	44	138	86	21.5	<3	911	37.2	386	12.2	403	5.26	4.55	0.58	0.12	0	0	0	0	0	2.89189	7.84483	694.828	0.00324324	0.577957	4.83333	4.13514	5.13514	3.56757
10596367-1	72	1	1	5	114	46	48	99	68	1.08	51	51	177	200	20.71	>1500	32	228	11.3	239	15.58	14.37	0.74	0.45	0	1	0	0	0	2.15217	19.4189	322.973	0.00978261	6.25	1.64444	1.47826	2.47826	1.04348
10596686-2	78	1	1	5	161	40	102	97	121	1.1	33	17	26	78.2	<3	54.43	40.1	241	8.7	340	6.6	5.77	0.57	0.24	0	1	0	0	0	2.425	10.1228	596.491	0.006	1.95012	2.375	3.025	4.025	2.55
10601545-2	79	1	1	5	164	41	107	79	123	1.32	56	34	18	28.5	14.2	389	36.4	228	13.3	175	4.17	3.58	0.31	0.274	1	1	0	1	1	1.92683	11.5484	564.516	0.00668293	0.782967	1.13139	3	4	2.60976
10601184-1	26	1	1	6	117	36	64	85	81	0.71	33	15	25	78	5.76	407	39.4	311	14.11	169	10.25	9.12	0.55	0.57	0	0	0	0	0	2.36111	16.5818	307.273	0.0158333	1.9797	0.964912	2.25	3.25	1.77778
10601924-1	62	2	1	4	161	50	92	96	111	0.55	19	15	15	14.4	<3	237	41.3	287	13.6	218	3.82	2.39	1.26	0.16	1	0	0	0	0	1.92	1.89683	173.016	0.0032	0.348668	7.875	2.22	3.22	1.84
10601936-2	89	1	2	5	156	34	85	184	122	1.3	23	13	37	211	44.27	1478	26.1	813	14.8	177	7.61	7.11	0.22	0.25	0	1	0	0	1	5.41176	32.3182	804.545	0.00735294	8.08429	0.88	3.58824	4.58824	2.5
10602532-1	61	1	1	4	141	56	80	26	85	0.79	16	15	14	30.2	<3	348	42.6	141	11.6	190	3.67	2.23	0.93	0.47	0	1	0	0	0	0.464286	2.39785	204.301	0.00839286	0.70892	1.97872	1.51786	2.51786	1.42857
10602711-2	73	2	1	5	179	59	99	106	120	1.26	29	21	22	55.7	12.66	362	43.8	336	13.3	283	9.26	8.06	0.9	0.28	0	1	0	0	1	1.79661	8.95556	314.444	0.00474576	1.27169	3.21429	2.0339	3.0339	1.67797
10602842-1	83	2	1	5	125	31	77	84	94	0.98	26	26	25	35.2	9.82	644	35.7	307	11.7	225	12.42	11.58	0.49	0.32	0	1	0	1	0	2.70968	23.6327	459.184	0.0103226	0.985994	1.53125	3.03226	4.03226	2.48387
10603943-2	61	2	1	5	121	50	51	100	71	0.62	20	19	35	125	<3	315	38.3	264	10.8	249	12	10.69	1.01	0.29	1	1	0	0	0	2	10.5842	246.535	0.0058	3.26371	3.48276	1.42	2.42	1.02
10606646-1	55	2	1	5	177	68	80	144	109	1.08	19	14	34	67.8	<3	173	42.4	249	12	270	6.74	4.99	1.46	0.24	1	1	0	0	0	2.11765	3.41781	184.932	0.00352941	1.59906	6.08333	1.60294	2.60294	1.17647
10608553-1	50	1	1	5	133	36	74	114	97	0.82	32	18	24	40.6	7.14	831	41.3	392	14.4	146	4.02	3.31	0.61	0.09	1	0	0	0	0	3.16667	5.42623	239.344	0.0025	0.983051	6.77778	2.69444	3.69444	2.05556
10609628-1	81	2	1	5	186	46	118	112	140	1.51	52	52	102	82	15.02	179	33.2	297	12.3	497	9.33	8.17	0.8	0.3	0	1	0	1	1	2.43478	10.2125	621.25	0.00652174	2.46988	2.66667	3.04348	4.04348	2.56522
10610268-1	49	2	1	5	192	70	107	76	122	0.59	20	55	15	9.5	<3	28.73	39.4	223	11.6	382	9.86	8.44	1.26	0.14	0	0	0	0	0	1.08571	6.69841	303.175	0.002	0.241117	9	1.74286	2.74286	1.52857
10610485-1	68	2	1	4	143	40	79	122	103	0.81	44	87	60	12.9	8.66	642	39.9	367	12.7	445	9.41	8.33	0.82	0.22	0	1	0	0	0	3.05	10.1585	542.683	0.0055	0.323308	3.72727	2.575	3.575	1.975
10613142-1	48	1	1	4	201	39	136	129	162	0.88	21	29	69	63.2	4.08	755	42.4	468	14.8	237	7.93	6.99	0.62	0.3	1	0	0	0	0	3.30769	11.2742	382.258	0.00769231	1.49057	2.06667	4.15385	5.15385	3.48718
10614455-1	50	2	1	7	194	76	97	107	118	1.16	28	24	51	107	<3	211	42	235	11.4	188	11.95	11.3	0.55	0.08	1	1	0	0	0	1.40789	20.5455	341.818	0.00105263	2.54762	6.875	1.55263	2.55263	1.27632
10616072-1	84	1	1	10	202	52	124	131	150	1.08	22	17	27	74	11.43	113	36.7	185	12.3	190	4.86	3.78	0.86	0.19	0	1	0	0	0	2.51923	4.39535	220.93	0.00365385	2.01635	4.52632	2.88462	3.88462	2.38462
10616464-1	46	1	1	6	125	39	63	116	86	0.85	30	56	67	12.4	<3	781	39.4	321	14.5	506	14.08	12.13	1.48	0.44	0	1	0	0	0	2.97436	8.19595	341.892	0.0112821	0.314721	3.36364	2.20513	3.20513	1.61538
10616581-1	69	2	1	6	177	55	94	140	122	1.04	56	40	51	18	10.37	608	43.9	273	10.6	282	7.82	6.96	0.6	0.24	1	1	0	0	0	2.54545	11.6	470	0.00436364	0.410023	2.5	2.21818	3.21818	1.70909
10617826-2	50	2	1	6	189	46	119	122	143	0.53	25	34	17	12.7	<3	201	43.3	266	12.4	354	5.1	3.64	1.14	0.28	1	0	0	0	0	2.65217	3.19298	310.526	0.00608696	0.293303	4.07143	3.1087	4.1087	2.58696
10620084-2	67	2	1	4	263	51	190	108	212	1.41	27	41	113	97	11.96	357	41.5	194	10.3	220	13.02	12.1	0.69	0.23	0	1	0	0	0	2.11765	17.5362	318.841	0.0045098	2.33735	3	4.15686	5.15686	3.72549
10620629-1	65	2	1	3	159	41	89	143	118	0.62	15	11	12	9.4	<3	209	39.2	243	11.3	193	4.77	3.92	0.66	0.17	0	0	0	0	0	3.4878	5.93939	292.424	0.00414634	0.239796	3.88235	2.87805	3.87805	2.17073
10622395-1	50	1	1	5	110	32	65	66	78	0.86	22	21	42	26	<3	131	39.4	206	14.6	227	2.02	1.68	0.25	0.09	1	1	0	0	0	2.0625	6.72	908	0.0028125	0.659898	2.77778	2.4375	3.4375	2.03125
10628556-1	62	1	1	5	196	51	122	115	145	0.78	71	220	63	15.1	12.48	443	39.1	244	13	353	7.9	6.22	1.27	0.4	0	0	0	0	0	2.2549	4.89764	277.953	0.00784314	0.386189	3.175	2.84314	3.84314	2.39216
10628704-1	47	2	1	5	175	47	99	145	128	0.48	61	58	36	10.6	<3	87	37.6	198	11	458	9.61	8.17	1.17	0.27	0	0	0	0	0	3.08511	6.98291	391.453	0.00574468	0.281915	4.33333	2.7234	3.7234	2.10638
10632680-1	64	2	1	7	170	33	110	135	137	1.31	15	16	25	95	9.46	402	37.5	299	11.7	260	11.17	9.81	1.1	0.25	1	0	0	0	1	4.09091	8.91818	236.364	0.00757576	2.53333	4.4	4.15152	5.15152	3.33333
10634412-1	24	1	1	5	126	43	67	78	83	1.1	25	29	53	73	4.81	334	44.1	243	14.4	148	3.96	3.3	0.57	0.08	0	0	0	0	0	1.81395	5.78947	259.649	0.00186047	1.65533	7.125	1.93023	2.93023	1.55814
10637069-1	40	2	1	7	166	37	102	137	129	0.52	36	71	54	5.6	<3	69.19	42.5	247	12.1	266	6.21	5.38	0.6	0.22	0	0	0	0	0	3.7027	8.96667	443.333	0.00594595	0.131765	2.72727	3.48649	4.48649	2.75676
10639645-1	38	1	1	5	119	31	71	86	88	0.89	51	70	40	32.4	<3	281	41.3	246	16.1	115	6.13	5.19	0.66	0.27	0	0	0	0	0	2.77419	7.86364	174.242	0.00870968	0.784504	2.44444	2.83871	3.83871	2.29032
10639912-1	63	1	1	6	180	43	112	126	137	0.72	65	68	98	34	5.94	155	40.2	350	15.3	312	5.98	4.44	1.17	0.33	0	0	0	0	0	2.93023	3.79487	266.667	0.00767442	0.845771	3.54545	3.18605	4.18605	2.60465
10641686-1	40	2	1	5	105	36	49	101	69	0.7	47	68	14	14.5	<3	82	44.5	226	12.7	127	2.37	1.5	0.71	0.15	0	0	0	0	0	2.80556	2.11268	178.873	0.00416667	0.325843	4.73333	1.91667	2.91667	1.36111
10642134-1	55	2	1	6	158	34	106	90	124	0.64	16	15	39	94	<3	270	40.1	244	13.8	331	4.7	3.8	0.68	0.21	0	1	0	0	0	2.64706	5.58824	486.765	0.00617647	2.34414	3.2381	3.64706	4.64706	3.11765
10642475-1	65	2	1	4	177	45	113	93	132	0.8	14	14	19	12.1	<3	274	38.5	193	11.6	343	6.66	5.86	0.62	0.17	0	1	0	0	0	2.06667	9.45161	553.226	0.00377778	0.314286	3.64706	2.93333	3.93333	2.51111
10645377-2	59	2	1	4	177	49	100	139	128	0.53	14	16	27	7.2	<3	64.18	41.2	217	13.3	306	7.89	6.81	0.81	0.26	0	0	0	0	0	2.83673	8.40741	377.778	0.00530612	0.174757	3.11538	2.61224	3.61224	2.04082
10645765-1	62	1	1	8	145	33	90	109	112	0.79	28	20	23	22	<3	282	41.3	216	13.8	239	11.04	9.69	0.8	0.54	0	0	0	0	0	3.30303	12.1125	298.75	0.0163636	0.532688	1.48148	3.39394	4.39394	2.72727
10646752-1	63	1	1	8	116	34	70	62	82	0.69	18	10	29	40	4.63	138	39	253	13.9	175	6.16	5.34	0.51	0.3	0	1	0	0	0	1.82353	10.4706	343.137	0.00882353	1.02564	1.7	2.41176	3.41176	2.05882
10646758-1	60	2	1	4	198	35	148	73	163	0.85	23	12	37	21	<3	261	42.5	235	12.8	253	7.07	6.09	0.63	0.34	0	0	0	0	0	2.08571	9.66667	401.587	0.00971429	0.494118	1.85294	4.65714	5.65714	4.22857
10646768-1	63	1	1	6	151	36	97	92	115	1.05	28	32	19	99	3.24	544	36.7	336	13.9	193	8.58	7.43	0.73	0.39	0	0	0	0	0	2.55556	10.1781	264.384	0.0108333	2.69755	1.87179	3.19444	4.19444	2.69444
10650592-2	38	2	1	5	154	70	63	106	84	0.41	35	32	33	6.8	<3	34.66	34.8	190	12.4	176	9.74	7.44	1.68	0.47	0	0	0	0	0	1.51429	4.42857	104.762	0.00671429	0.195402	3.57447	1.2	2.2	0.9
10654753-1	62	2	1	5	162	42	106	70	120	0.86	25	15	20	4.6	<3	141	45.4	187	13.3	197	5.28	3.06	1.88	0.29	0	1	0	0	0	1.66667	1.62766	104.787	0.00690476	0.101322	6.48276	2.85714	3.85714	2.52381
10656246-1	91	2	1	4	115	49	57	45	66	0.48	30	25	38	11	8.85	219	37.5	191	10	244	5.22	4.38	0.71	0.12	0	1	0	0	0	0.918367	6.16901	343.662	0.00244898	0.293333	5.91667	1.34694	2.34694	1.16327
10658058-2	45	2	1	5	133	56	48	147	77	0.78	48	78	43	56	<3	123	45.6	203	12.3	238	9.71	9.19	0.28	0.23	0	0	0	0	0	2.625	32.8214	850	0.00410714	1.22807	1.21739	1.375	2.375	0.857143
10661092-1	48	2	1	4	161	54	91	81	107	0.65	187	292	275	6	<3	282	42.1	254	13.5	186	6.24	4.31	1.58	0.34	0	0	0	0	0	1.5	2.72785	117.722	0.0062963	0.142518	4.64706	1.98148	2.98148	1.68519
10661921-1	55	1	1	7	162	37	105	98	125	0.8	18	38	22	27	<3	278	40.6	190	14.3	307	11.72	9.79	1.56	0.35	0	0	0	0	0	2.64865	6.27564	196.795	0.00945946	0.665025	4.45714	3.37838	4.37838	2.83784
10662368-1	59	2	1	5	222	72	125	123	150	0.83	27	44	30	3	<3	59.26	40.4	200	13.9	331	11.15	8.9	1.86	0.37	0	1	0	0	0	1.70833	4.78495	177.957	0.00513889	0.0742574	5.02703	2.08333	3.08333	1.73611
10662796-2	75	2	1	5	159	46	86	137	113	0.69	25	23	63	51	13.95	618	34.3	241	12.3	328	4.87	4.34	0.39	0.12	0	1	0	0	0	2.97826	11.1282	841.026	0.0026087	1.48688	3.25	2.45652	3.45652	1.86957
10662814-1	33	1	1	5	103	32	48	103	71	0.87	30	22	84	38	<3	374	42.5	252	14.5	210	6.14	5.41	0.52	0.19	0	0	0	0	0	3.21875	10.4038	403.846	0.0059375	0.894118	2.73684	2.21875	3.21875	1.5
10662874-1	57	2	1	4	133	37	78	92	96	0.57	18	10	17	37	<3	272	40.7	279	13.1	231	2.35	1.67	0.62	0.05	0	1	0	0	0	2.48649	2.69355	372.581	0.00135135	0.909091	12.4	2.59459	3.59459	2.10811
10663422-1	26	1	1	9	161	53	87	103	108	0.85	23	76	82	6.2	<3	29.7	38.9	268	10.5	434	17.51	13.73	3.03	0.67	0	0	0	0	0	1.9434	4.53135	143.234	0.0126415	0.159383	4.52239	2.03774	3.03774	1.64151
10670639-2	67	1	1	7	170	53	91	130	117	0.72	27	56	113	28	3.1	294	40	184	11.2	412	8.3	7.02	0.66	0.6	0	0	0	0	0	2.45283	10.6364	624.242	0.0113208	0.7	1.1	2.20755	3.20755	1.71698
10683711-1	43	1	1	4	165	37	112	82	128	0.97	22	14	11	28	<3	20	46	184	11.3	202	5.39	3.46	1.39	0.44	0	0	0	0	0	2.21622	2.48921	145.324	0.0118919	0.608696	3.15909	3.45946	4.45946	3.02703
10685228-1	51	2	1	5	183	48	116	94	135	0.61	22	17	12	52	<3	169	40.8	225	12.4	285	7.69	4.46	2.26	0.77	0	1	0	1	0	1.95833	1.97345	126.106	0.0160417	1.27451	2.93506	2.8125	3.8125	2.41667
10692594-1	44	2	1	4	169	53	93	115	116	0.75	13	10	19	21	<3	94	43	291	11.7	345	14.52	12.33	1.67	0.49	0	0	0	0	0	2.16981	7.38323	206.587	0.00924528	0.488372	3.40816	2.18868	3.18868	1.75472
10697473-1	52	1	1	7	160	60	85	76	100	0.64	31	51	37	82	<3	87	39.3	190	12	198	3.72	2.94	0.72	0.05	1	1	0	0	0	1.26667	4.08333	275	0.000833333	2.08651	14.4	1.66667	2.66667	1.41667
10700979-1	58	1	1	5	189	57	102	151	132	0.6	32	27	32	42	<3	135	43.4	256	12.4	174	4.34	2.82	1.23	0.28	0	0	0	0	0	2.64912	2.29268	141.463	0.00491228	0.967742	4.39286	2.31579	3.31579	1.78947
10706974-1	51	1	1	7	197	45	137	77	152	0.82	14	17	17	27	<3	309	42.7	199	14	248	10.12	7.83	1.71	0.57	0	0	0	0	0	1.71111	4.57895	145.029	0.0126667	0.632319	3	3.37778	4.37778	3.04444
10708146-1	45	2	1	5	115	40	61	72	75	0.52	51	30	53	33.4	<3	285	46.7	247	12.3	273	4.35	2.97	1.01	0.37	0	0	0	0	0	1.8	2.94059	270.297	0.00925	0.715203	2.72973	1.875	2.875	1.525
10708991-1	44	1	1	7	149	37	95	87	112	0.83	39	24	28	74.8	<3	421	43.8	258	12.9	173	7.3	5.27	1.41	0.6	0	0	0	0	0	2.35135	3.73759	122.695	0.0162162	1.70776	2.35	3.02703	4.02703	2.56757
10709863-1	67	1	1	6	171	55	92	120	116	0.69	23	47	17	6.1	<3	96.31	37.7	179	13.6	484	12.38	9.51	2.2	0.65	0	0	0	0	0	2.18182	4.32273	220	0.0118182	0.161804	3.38462	2.10909	3.10909	1.67273
10714655-1	55	2	1	6	140	57	67	79	83	0.57	43	26	85	10.2	4.77	324	36.7	277	9.2	92	2.28	1.21	0.48	0.26	0	0	0	0	0	1.38596	2.52083	191.667	0.0045614	0.277929	1.84615	1.45614	2.45614	1.17544
10726379-2	61	1	1	7	144	38	85	104	106	0.97	22	23	15	32.4	12.97	46.5	39.6	206	12.3	209	8.19	6.96	0.87	0.35	0	0	0	1	0	2.73684	8	240.23	0.00921053	0.818182	2.48571	2.78947	3.78947	2.23684
10728099-1	62	2	1	7	157	52	83	112	105	0.76	18	19	24	18.3	<3	175	40.1	233	11.9	294	8.37	6.65	1.38	0.31	0	0	0	0	0	2.15385	4.81884	213.043	0.00596154	0.456359	4.45161	2.01923	3.01923	1.59615
10733444-2	68	1	1	5	149	55	78	82	94	0.69	35	33	123	14.1	7.45	310	34.9	181	13.1	344	8.63	7.12	1.13	0.36	0	1	0	1	0	1.49091	6.30088	304.425	0.00654545	0.404011	3.13889	1.70909	2.70909	1.41818
10735041-1	44	2	1	4	114	38	54	111	76	0.66	18	35	12	33	<3	66	37	165	11.8	264	5.29	4.44	0.61	0.24	0	0	0	0	0	2.92105	7.27869	432.787	0.00631579	0.891892	2.54167	2	3	1.42105
10740092-1	38	2	1	4	277	36	221	98	241	0.52	16	23	11	30.7	<3	107	38.9	225	11.9	208	5.16	4.56	0.46	0.13	0	0	1	0	0	2.72222	9.91304	452.174	0.00361111	0.789203	3.53846	6.69444	7.69444	6.13889
10744477-1	57	2	1	6	186	46	118	108	140	0.73	27	19	12	47	4.66	60	39.2	208	11.9	603	10.14	7.59	2.15	0.36	1	0	0	0	0	2.34783	3.53023	280.465	0.00782609	1.19898	5.97222	3.04348	4.04348	2.56522
10744955-1	58	2	2	6	155	34	82	194	121	0.67	51	63	64	205	<3	342	35.3	362	13.3	177	12.8	12.31	0.36	0.11	1	1	0	1	0	5.70588	34.1944	491.667	0.00323529	5.80737	3.27273	3.55882	4.55882	2.41176
10750047-1	56	2	1	5	167	55	94	92	112	0.72	14	14	15	18	3.34	88	37.5	169	11.8	247	6.81	5.62	1.04	0.13	1	0	0	0	0	1.67273	5.40385	237.5	0.00236364	0.48	8	2.03636	3.03636	1.70909
10753082-1	63	2	1	7	153	46	88	96	107	1.13	16	51	75	12	6.89	132	35.2	236	11.9	372	5.87	2.96	2.09	0.68	0	0	0	0	0	2.08696	1.41627	177.99	0.0147826	0.340909	3.07353	2.32609	3.32609	1.91304
10753924-1	45	1	1	5	228	48	161	93	180	0.97	24	25	25	36	<3	106	46.1	231	13.2	300	13.38	11.01	1.52	0.82	0	0	0	0	0	1.9375	7.24342	197.368	0.0170833	0.780911	1.85366	3.75	4.75	3.35417
10756414-1	80	2	1	4	170	34	117	91	136	1.03	12	7	23	14	10.96	431	40.4	179	10.4	381	8.87	6.94	1.2	0.52	1	1	0	0	0	2.67647	5.78333	317.5	0.0152941	0.346535	2.30769	4	5	3.44118
10757421-1	52	2	1	6	123	48	58	87	75	0.62	28	15	26	63	5.97	211	40.5	328	12.3	194	6.24	5.4	0.68	0.14	0	0	0	0	0	1.8125	7.94118	285.294	0.00291667	1.55556	4.85714	1.5625	2.5625	1.20833
10759954-1	81	2	1	7	149	55	71	115	94	0.94	22	11	34	47	8.23	130	39.9	219	10.5	201	5.25	4.47	0.61	0.15	1	1	0	0	0	2.09091	7.32787	329.508	0.00272727	1.17794	4.06667	1.70909	2.70909	1.29091
10760428-1	63	1	1	5	115	30	66	96	85	0.6	18	18	83	20	3.18	213	36.3	193	13.2	134	4.28	3.49	0.6	0.18	0	0	0	0	0	3.2	5.81667	223.333	0.006	0.550964	3.33333	2.83333	3.83333	2.2
10760907-1	56	2	1	5	202	57	119	128	145	0.54	40	22	13	14.2	<3	186	41.7	225	13.5	119	2.97	1.9	0.71	0.36	1	1	0	1	0	2.24561	2.67606	167.606	0.00631579	0.340528	1.97222	2.54386	3.54386	2.08772
10761246-1	46	2	1	5	151	44	83	119	107	0.64	14	9	10	34	3.3	76	42	173	11.8	224	4.22	2.91	0.84	0.46	0	0	0	0	0	2.70455	3.46429	266.667	0.0104545	0.809524	1.82609	2.43182	3.43182	1.88636
10769042-2	64	2	1	5	124	41	64	96	83	0.87	16	17	14	49	26	32	36.6	276	11.2	184	17.05	13.63	1.68	1.72	0	1	1	1	0	2.34146	8.1131	109.524	0.0419512	1.3388	0.976744	2.02439	3.02439	1.56098
10769374-1	28	2	1	8	162	62	85	76	100	0.43	32	56	105	55	<3	114	39.1	234	13.2	385	5.24	3.68	1.28	0.27	0	0	0	0	0	1.22581	2.875	300.781	0.00435484	1.40665	4.74074	1.6129	2.6129	1.37097
10769818-1	39	2	1	7	170	86	74	48	84	0.64	14	9	11	12.8	<3	40	38.4	293	11.7	205	7.14	5.61	1.2	0.31	0	0	0	0	0	0.55814	4.675	170.833	0.00360465	0.333333	3.87097	0.976744	1.97674	0.860465
10772852-2	70	1	1	7	103	51	31	104	52	0.83	22	75	50	14.9	6.34	338	34.9	179	13.4	390	6.3	5	0.94	0.35	0	0	0	0	0	2.03922	5.31915	414.894	0.00686275	0.426934	2.68571	1.01961	2.01961	0.607843
10774346-1	41	1	1	6	116	30	72	71	86	0.71	21	13	15	43	<3	274	35	273	13.4	171	3.25	2.49	0.53	0.22	0	0	0	0	0	2.36667	4.69811	322.642	0.00733333	1.22857	2.40909	2.86667	3.86667	2.4
10777081-1	44	1	1	5	136	31	86	95	105	0.94	34	40	32	44	5.58	785	42.6	300	13.8	221	6.37	5	1.07	0.29	0	0	0	0	0	3.06452	4.6729	206.542	0.00935484	1.03286	3.68966	3.3871	4.3871	2.77419
10777897-1	42	2	1	7	93	40	43	48	53	0.75	20	15	16	36	<3	77	40.7	247	11.5	171	4.63	3.76	0.63	0.22	0	0	0	0	0	1.2	5.96825	271.429	0.0055	0.884521	2.86364	1.325	2.325	1.075
10778822-1	51	1	1	5	186	37	126	108	149	0.7	19	32	25	19	3.39	200	43.5	172	14.1	319	7.2	6.18	0.75	0.26	0	0	0	0	0	2.91892	8.24	425.333	0.00702703	0.436782	2.88462	4.02703	5.02703	3.40541
10783252-2	53	2	1	9	227	46	155	128	181	0.78	31	17	57	103	9.15	68	35.3	307	12.6	274	8.94	6.61	2.15	0.17	1	1	0	0	0	2.78261	3.07442	127.442	0.00369565	2.91785	12.6471	3.93478	4.93478	3.36957
10783390-3	55	1	2	5	176	29	110	186	147	0.91	58	24	28	193	10.57	1361	35.6	887	14.6	233	7.94	6.79	0.75	0.38	1	1	1	0	0	6.41379	9.05333	310.667	0.0131034	5.42135	1.97368	5.06897	6.06897	3.7931
10791398-1	28	1	1	4	138	41	73	120	97	0.71	14	29	27	6.4	<3	130	43.2	296	14.3	199	5.39	4.15	0.85	0.38	0	0	0	0	0	2.92683	4.88235	234.118	0.00926829	0.148148	2.23684	2.36585	3.36585	1.78049
10794050-1	55	1	1	6	170	41	103	128	129	0.93	53	63	45	7.2	<3	340	48.6	193	12.9	133	5.95	4.38	1.35	0.21	0	0	0	0	0	3.12195	3.24444	98.5185	0.00512195	0.148148	6.42857	3.14634	4.14634	2.5122
10796189-1	46	1	1	5	188	41	121	127	147	0.91	39	29	68	31	4.52	862	38.6	317	14.5	333	9.73	8.51	0.79	0.41	0	0	0	0	0	3.09756	10.7722	421.519	0.01	0.803109	1.92683	3.58537	4.58537	2.95122
10797464-1	60	1	1	7	137	39	76	108	98	0.8	15	11	28	47.5	4.91	342	42.7	198	13.9	211	9.59	7.87	1.16	0.55	0	0	0	0	0	2.76923	6.78448	181.897	0.0141026	1.11241	2.10909	2.51282	3.51282	1.94872
10799207-1	70	1	1	6	185	58	103	120	127	0.97	40	71	28	16.1	9.26	492	35.8	238	12.4	342	9.15	7.75	0.77	0.61	0	0	0	0	0	2.06897	10.0649	444.156	0.0105172	0.449721	1.2623	2.18966	3.18966	1.77586
10799210-1	67	2	1	5	147	46	83	88	101	0.94	24	20	20	13	10.11	74	38	274	11.2	166	6.25	5.17	0.87	0.2	0	1	0	0	0	1.91304	5.94253	190.805	0.00434783	0.342105	4.35	2.19565	3.19565	1.80435
10799266-1	56	2	1	7	114	61	31	111	53	0.63	30	28	23	54.7	<3	304	39.6	355	12.1	239	4.29	3.31	0.76	0.22	1	0	0	0	0	1.81967	4.35526	314.474	0.00360656	1.38131	3.45455	0.868852	1.86885	0.508197
10802177-1	55	2	1	7	159	68	63	141	91	0.68	47	114	73	5.2	3.87	97	38.6	232	11.8	270	4.73	4.26	0.25	0.2	0	0	0	0	0	2.07353	17.04	1080	0.00294118	0.134715	1.25	1.33824	2.33824	0.926471
10805901-1	56	1	1	7	127	39	72	80	88	0.77	17	22	29	20.5	9.51	322	29.9	265	13.8	219	5.37	3.96	1.01	0.38	1	1	0	0	0	2.05128	3.92079	216.832	0.00974359	0.685619	2.65789	2.25641	3.25641	1.84615
10807603-1	32	2	1	10	122	52	59	53	70	0.6	26	11	8	43.4	<3	39.93	43	202	10.1	249	3.5	2.54	0.78	0.18	0	0	0	0	0	1.01923	3.25641	319.231	0.00346154	1.0093	4.33333	1.34615	2.34615	1.13462
10811021-1	48	2	1	6	243	58	160	125	185	0.57	28	32	79	7.7	<3	41	41.6	223	12.4	212	4.94	3.36	1.21	0.36	0	0	0	0	0	2.15517	2.77686	175.207	0.0062069	0.185096	3.36111	3.18966	4.18966	2.75862
10811304-1	49	2	1	7	148	50	72	132	98	0.57	30	33	18	11.9	<3	62	38.7	268	13.7	222	5.66	4.73	0.69	0.24	0	0	0	0	0	2.64	6.85507	321.739	0.0048	0.307494	2.875	1.96	2.96	1.44
10811833-1	60	2	1	5	118	40	54	120	78	0.62	28	42	46	8.8	3.86	227	37.6	251	13	514	14.39	12.58	1.03	0.72	0	0	0	0	0	3	12.2136	499.029	0.018	0.234043	1.43056	1.95	2.95	1.35
10812254-1	91	1	2	9	130	28	78	130	102	2.01	26	14	19	38	37.61	923	27.5	463	12.2	168	2.08	1.64	0.23	0.19	0	1	1	0	1	4.64286	7.13043	730.435	0.00678571	1.38182	1.21053	3.64286	4.64286	2.78571
10812860-2	48	1	1	7	136	44	66	129	92	0.69	59	88	65	20	5.2	408	40	193	13.4	233	8.07	8.07	0.4	0.14	0	0	0	0	0	2.93182	20.175	582.5	0.00318182	0.5	2.85714	2.09091	3.09091	1.5
10813936-1	47	1	1	4	187	38	124	127	149	0.91	58	156	109	12	<3	616	39.7	271	15.9	384	7.92	6.74	0.93	0.23	0	1	0	0	0	3.34211	7.24731	412.903	0.00605263	0.302267	4.04348	3.92105	4.92105	3.26316
10814986-1	88	1	1	5	142	47	78	86	95	1.08	90	57	28	5.1	11.19	150	40.2	245	13	174	6.4	5.14	0.86	0.38	0	1	0	0	0	1.82979	5.97674	202.326	0.00808511	0.126866	2.26316	2.02128	3.02128	1.65957
10815450-1	37	2	1	5	160	57	75	139	103	0.61	28	57	40	34	<3	239	31.9	270	13.8	307	7.54	6.02	1.06	0.45	0	0	0	0	0	2.4386	5.67925	289.623	0.00789474	1.06583	2.35556	1.80702	2.80702	1.31579
10815839-1	78	2	1	5	144	49	69	132	95	0.67	85	64	31	19.8	<3	286	36.9	412	13.9	265	5.69	4.47	0.86	0.35	0	0	0	0	0	2.69388	5.19767	308.14	0.00714286	0.536585	2.45714	1.93878	2.93878	1.40816
10816046-1	55	1	1	5	133	41	64	142	92	0.58	28	18	49	16.8	<3	658	40.7	283	12.3	398	9.6	8.03	0.91	0.62	1	0	0	0	0	3.46341	8.82418	437.363	0.015122	0.412776	1.46774	2.2439	3.2439	1.56098
10816318-1	74	1	1	4	152	46	82	119	106	0.6	107	85	62	10.5	<3	527	41.8	238	12.2	375	8.05	6.55	1.05	0.44	0	1	0	0	0	2.58696	6.2381	357.143	0.00956522	0.251196	2.38636	2.30435	3.30435	1.78261
10816907-1	57	1	1	4	163	42	99	108	121	1.16	96	108	104	20.9	4.28	619	36.8	330	14.8	443	15.88	13.72	1.15	0.98	0	1	0	0	0	2.57143	11.9304	385.217	0.0233333	0.567935	1.17347	2.88095	3.88095	2.35714
10817297-1	27	1	1	5	152	35	98	95	117	0.75	21	10	49	50.3	<3	512	45	255	15.4	197	7.34	6.06	1.01	0.26	0	0	0	0	0	2.71429	6	195.05	0.00742857	1.11778	3.88462	3.34286	4.34286	2.8
10817298-1	31	2	1	4	136	43	79	72	93	0.56	19	20	71	41.9	<3	209	39.1	292	13.1	241	4.07	2.76	1.05	0.25	0	0	0	0	0	1.67442	2.62857	229.524	0.00581395	1.07161	4.2	2.16279	3.16279	1.83721
10817322-1	36	2	1	6	144	47	76	103	97	0.69	59	65	43	29	<3	237	39.9	288	12.8	308	6.95	5.64	1.07	0.22	0	0	0	0	0	2.19149	5.27103	287.85	0.00468085	0.726817	4.86364	2.06383	3.06383	1.61702
10817544-1	72	2	1	4	141	38	87	78	103	0.88	23	15	19	31	6.33	128	40	252	12.1	127	4.67	3.75	0.73	0.17	0	1	0	0	0	2.05263	5.13699	173.973	0.00447368	0.775	4.29412	2.71053	3.71053	2.28947
10817715-1	75	1	1	4	145	41	88	82	104	1.46	68	133	61	10.7	9.6	479	38.3	236	13.4	484	8.81	6.46	1.84	0.49	1	0	1	0	1	2	3.51087	263.043	0.0119512	0.279373	3.7551	2.53659	3.53659	2.14634
10817817-2	64	2	1	6	204	60	121	113	144	0.63	75	66	24	5.5	<3	156	43.6	284	12.2	428	8.02	6.95	0.85	0.21	0	0	0	0	0	1.88333	8.17647	503.529	0.0035	0.126147	4.04762	2.4	3.4	2.01667
10818620-1	64	2	1	7	205	46	140	94	159	1	95	84	345	10.1	9.61	1098	35.2	287	12	496	7.62	6.54	0.6	0.46	0	1	0	0	0	2.04348	10.9	826.667	0.01	0.286932	1.30435	3.45652	4.45652	3.04348
10818844-1	67	1	1	5	160	39	101	99	121	0.89	42	29	13	42.4	<3	244	37.2	285	14.4	231	10.88	9.76	0.68	0.4	1	1	0	1	0	2.53846	14.3529	339.706	0.0102564	1.13978	1.7	3.10256	4.10256	2.58974
10819072-1	57	1	1	5	125	47	62	80	78	0.58	44	35	33	113	4.87	243	40.9	238	12.9	207	4.5	3.72	0.67	0.1	0	0	0	0	0	1.70213	5.55224	308.955	0.00212766	2.76284	6.7	1.65957	2.65957	1.31915
10819135-1	32	2	1	5	125	43	67	77	82	0.44	12	16	25	32.7	7.65	155	40.5	219	11.7	376	6.75	4.72	1.45	0.55	0	0	0	0	0	1.7907	3.25517	259.31	0.0127907	0.807407	2.63636	1.90698	2.90698	1.55814
10819146-1	47	2	1	8	129	49	69	55	80	0.66	26	13	18	135	4.23	530	37.3	361	13.6	212	6.07	4.6	1.21	0.24	0	0	0	0	0	1.12245	3.80165	175.207	0.00489796	3.6193	5.04167	1.63265	2.63265	1.40816
10822011-3	65	2	1	6	210	50	139	105	160	1.25	51	149	118	13.6	5.46	67	39.9	243	10.1	413	6.64	5.93	0.61	0.09	0	1	0	0	1	2.1	9.72131	677.049	0.0018	0.340852	6.77778	3.2	4.2	2.78
10823823-1	82	2	1	4	225	50	122	128	175	0.57	36	28	32	16.8	7.24	135	41	205	12.2	243	5.18	3.75	1.13	0.3	1	1	0	0	0	2.56	3.31858	215.044	0.006	0.409756	3.76667	3.5	4.5	2.44
10824376-1	35	1	1	7	143	42	66	137	101	0.74	92	301	216	12.3	<3	581	38.7	294	16	396	10.37	8.06	1.66	0.61	0	0	0	0	0	3.2619	4.85542	238.554	0.0145238	0.317829	2.72131	2.40476	3.40476	1.57143
10825443-1	37	1	1	6	143	34	85	119	109	0.71	24	24	31	35	<3	269	42.5	240	13.8	174	7.79	6.83	0.45	0.5	0	0	0	0	0	3.5	15.1778	386.667	0.0147059	0.823529	0.9	3.20588	4.20588	2.5
10826359-1	39	2	1	8	105	39	43	113	66	0.6	28	27	21	40	<3	221	39.4	400	13	294	7.02	6.35	0.44	0.2	0	0	0	0	0	2.89744	14.4318	668.182	0.00512821	1.01523	2.2	1.69231	2.69231	1.10256
10829958-3	55	1	1	7	136	45	69	109	91	0.64	42	150	124	18	<3	1113	36.8	469	14.4	307	11.5	10.31	0.99	0.18	0	0	0	0	0	2.42222	10.4141	310.101	0.004	0.48913	5.5	2.02222	3.02222	1.53333
10829996-1	32	2	1	5	167	49	98	101	118	0.59	116	202	18	7.2	<3	100	41.5	117	13	276	3.52	2.71	0.64	0.17	0	0	0	0	0	2.06122	4.23438	431.25	0.00346939	0.173494	3.76471	2.40816	3.40816	2
10830922-1	66	2	1	5	176	45	107	121	131	0.6	19	17	25	12.7	5.25	390	46	243	13.4	294	6.99	5.36	1.23	0.37	0	0	0	0	0	2.68889	4.35772	239.024	0.00822222	0.276087	3.32432	2.91111	3.91111	2.37778
10831399-1	48	1	1	4	151	43	85	110	108	0.56	40	33	35	30.4	6.09	572	43.8	425	14.6	281	7.22	6.18	0.69	0.3	0	0	0	0	0	2.55814	8.95652	407.246	0.00697674	0.694064	2.3	2.51163	3.51163	1.97674
10832234-1	41	1	1	5	148	46	82	100	102	0.88	44	58	34	12.6	<3	1026	41.6	323	12.9	438	8.95	7.67	0.9	0.33	0	0	0	0	0	2.17391	8.52222	486.667	0.00717391	0.302885	2.72727	2.21739	3.21739	1.78261
10832440-1	57	2	1	7	162	36	105	106	126	0.75	25	29	52	22	<3	401	38.1	299	12.5	352	4.53	3.68	0.71	0.11	1	0	0	0	0	2.94444	5.1831	495.775	0.00305556	0.577428	6.45455	3.5	4.5	2.91667
10835177-1	29	2	1	6	174	56	94	120	118	0.54	42	75	19	7.2	<3	162	39.5	209	11.7	223	3.49	2.94	0.47	0.08	0	0	0	0	0	2.14286	6.25532	474.468	0.00142857	0.182278	5.875	2.10714	3.10714	1.67857
10836073-2	30	2	1	6	171	39	107	127	132	0.8	24	33	47	9.7	3.25	186	42.9	313	13.4	403	9.13	8	0.89	0.21	0	0	0	0	0	3.25641	8.98876	452.809	0.00538462	0.226107	4.2381	3.38462	4.38462	2.74359
10836453-2	53	1	1	6	111	34	53	108	77	0.69	35	47	30	35.2	5.03	442	38.3	221	12.9	252	9.81	8.72	0.6	0.47	1	1	0	1	0	3.17647	14.5333	420	0.0138235	0.91906	1.2766	2.26471	3.26471	1.55882
10836702-1	73	2	1	5	171	45	104	111	126	0.67	25	23	18	5.7	3.33	134	38.5	257	12.2	250	8.28	6.95	0.76	0.55	0	1	0	0	0	2.46667	9.14474	328.947	0.0122222	0.148052	1.38182	2.8	3.8	2.31111
10839887-2	47	1	1	5	109	40	47	108	69	0.62	44	52	157	20.7	<3	199	41.6	137	14.6	216	8.01	7.27	0.45	0.29	0	0	0	0	0	2.7	16.1556	480	0.00725	0.497596	1.55172	1.725	2.725	1.175
10840169-1	89	1	1	5	133	51	73	43	82	1.15	46	44	8	1.3	29	144	42.9	209	11.3	176	3.09	2.67	0.31	0.11	0	1	0	1	0	0.843137	8.6129	567.742	0.00215686	0.030303	2.81818	1.60784	2.60784	1.43137
10841190-1	78	2	1	5	145	35	89	106	110	0.86	21	13	21	15.1	5.57	25.4	36	232	10.7	213	7.95	7.4	0.41	0.13	1	1	0	0	0	3.02857	18.0488	519.512	0.00371429	0.419444	3.15385	3.14286	4.14286	2.54286
10841554-1	33	2	1	5	133	36	79	92	97	0.36	12	13	29	34.2	<3	112	40.2	256	11.1	113	3	2.63	0.32	0.05	0	0	0	0	0	2.55556	8.21875	353.125	0.00138889	0.850746	6.4	2.69444	3.69444	2.19444
10842268-2	32	2	1	4	123	39	67	84	84	0.59	16	14	27	9	<3	102	43.2	164	13.6	235	2.65	1.71	0.82	0.12	0	0	0	0	0	2.15385	2.08537	286.585	0.00307692	0.208333	6.83333	2.15385	3.15385	1.71795
10842329-1	37	2	1	6	146	39	84	114	107	0.42	13	4	12	30.8	<3	11.85	44.1	175	9.7	296	5.13	3.95	0.65	0.52	0	0	0	0	0	2.92308	6.07692	455.385	0.0133333	0.698413	1.25	2.74359	3.74359	2.15385
10842559-1	43	2	1	5	157	54	82	104	103	0.58	13	11	16	17.1	<3	53.62	41.8	197	14.2	292	7.29	5.18	1.54	0.56	0	0	0	0	0	1.92593	3.36364	189.61	0.0103704	0.409091	2.75	1.90741	2.90741	1.51852
10843502-1	52	1	1	5	122	44	50	138	78	0.82	36	35	77	22.9	<3	672	42	287	14.1	251	12.75	11.62	0.82	0.27	0	0	0	0	0	3.13636	14.1707	306.098	0.00613636	0.545238	3.03704	1.77273	2.77273	1.13636
10848923-1	61	2	1	5	118	43	59	79	75	0.92	15	11	17	129	<3	120	40.2	271	11.5	249	3.61	2.95	0.58	0.07	0	1	0	0	0	1.83721	5.08621	429.31	0.00162791	3.20896	8.28571	1.74419	2.74419	1.37209
10849371-1	63	2	1	6	164	53	90	105	111	0.54	21	19	12	34.1	5.78	260	42.5	260	12.2	175	7.37	6.18	0.92	0.26	1	0	0	0	0	1.98113	6.71739	190.217	0.00490566	0.802353	3.53846	2.09434	3.09434	1.69811
10852936-1	64	2	1	7	126	67	57	145	59	0.63	107	81	105	59	7.56	694	44.1	223	11.2	266	453	334	0.88	0.28	0	1	0	1	0	2.16418	379.545	302.273	0.0041791	1.33787	3.14286	0.880597	1.8806	0.850746
10853000-1	59	1	1	6	162	40	136	88	122	0.87	25	82	74	17.6	9.87	371	35.8	245	12.9	253	7.26	5.99	0.86	0.3	0	0	0	0	0	2.2	6.96512	294.186	0.0075	0.49162	2.86667	3.05	4.05	3.4
10853326-1	79	2	1	7	120	31	72	86	89	1.2	9	7	11	46	24	128	40.4	144	9.2	126	2.81	1.91	0.81	0.07	0	1	0	1	1	2.77419	2.35802	155.556	0.00225806	1.13861	11.5714	2.87097	3.87097	2.32258
10853747-1	66	1	1	7	133	36	79	89	97	0.63	18	65	80	17.8	8.78	872	31.2	277	12.2	401	6.97	6.4	0.35	0.2	0	0	0	0	0	2.47222	18.2857	1145.71	0.00555556	0.570513	1.75	2.69444	3.69444	2.19444
10854006-1	35	1	1	6	185	27	142	80	158	0.67	20	21	24	14	<3	465	43	241	15	207	5.87	4.73	0.7	0.42	0	0	0	0	0	2.96296	6.75714	295.714	0.0155556	0.325581	1.66667	5.85185	6.85185	5.25926
10854122-2	58	1	1	6	149	38	89	109	111	0.6	21	15	27	33	4.91	539	41.9	397	13.2	205	3.17	2.57	0.5	0.09	0	0	0	0	0	2.86842	5.14	410	0.00236842	0.787589	5.55556	2.92105	3.92105	2.34211
10854574-1	44	2	1	5	79	29	41	44	50	0.44	19	10	13	6.6	3.11	123	41.1	227	11.7	183	4.43	3.4	0.83	0.19	0	0	0	0	0	1.51724	4.09639	220.482	0.00655172	0.160584	4.36842	1.72414	2.72414	1.41379
10856077-1	47	1	1	5	149	38	85	109	111	0.89	36	41	45	10.5	<3	197	39.7	269	13	146	4.74	3.78	0.57	0.37	0	1	0	0	0	2.86842	6.63158	256.14	0.00973684	0.264484	1.54054	2.92105	3.92105	2.23684
10857357-1	64	2	1	10	194	66	109	93	128	0.92	16	13	28	26	9.43	66.08	40.9	180	11	221	2.53	1.36	1	0.16	0	1	0	0	0	1.40909	1.36	221	0.00242424	0.635697	6.25	1.93939	2.93939	1.65152
10857383-1	56	2	1	7	157	38	96	116	119	0.81	23	20	38	32	4.81	254	38.4	250	12.7	200	8.94	7.01	1.55	0.37	1	1	0	0	0	3.05263	4.52258	129.032	0.00973684	0.833333	4.18919	3.13158	4.13158	2.52632
10858079-1	62	2	1	5	134	48	68	90	86	0.55	23	12	18	25.9	<3	190	33.5	257	9.7	356	6.25	4.32	1.47	0.43	0	0	0	0	0	1.875	2.93878	242.177	0.00895833	0.773134	3.4186	1.79167	2.79167	1.41667
10858166-2	58	2	1	5	105	39	47	97	66	0.49	36	91	65	9	5.62	212	39.5	225	12.7	225	6.62	4.61	1.57	0.43	0	0	0	0	0	2.48718	2.93631	143.312	0.0110256	0.227848	3.65116	1.69231	2.69231	1.20513
10858638-1	75	2	1	7	96	38	38	101	58	0.93	30	12	16	56.3	7.92	196	37.7	198	9	174	8.07	7.04	0.82	0.19	0	1	0	0	0	2.65789	8.58537	212.195	0.005	1.49337	4.31579	1.52632	2.52632	1
10863247-1	28	1	1	5	132	34	74	108	98	0.73	28	74	58	10.5	<3	584	37.9	252	14.4	455	7.59	6.37	0.64	0.57	0	0	0	0	0	3.17647	9.95312	710.938	0.0167647	0.277045	1.12281	2.88235	3.88235	2.17647
10863482-3	39	2	1	5	178	45	103	152	133	0.42	18	44	40	4.7	<3	144	38.6	185	12.6	385	5.28	4.33	0.69	0.24	0	0	0	0	0	3.37778	6.27536	557.971	0.00533333	0.121762	2.875	2.95556	3.95556	2.28889
10866148-1	38	1	1	5	154	49	79	128	105	0.82	44	63	62	13	<3	665	43.6	277	14.7	180	6.72	6.04	0.59	0.08	0	0	0	0	0	2.61224	10.2373	305.085	0.00163265	0.298165	7.375	2.14286	3.14286	1.61224
10868007-2	43	1	2	7	138	33	60	227	105	0.88	43	18	42	116	7.96	>1500	32.9	533	14.4	240	10.93	9.78	0.83	0.28	0	0	0	0	0	6.87879	11.7831	289.157	0.00848485	3.52584	2.96429	3.18182	4.18182	1.81818
10868526-2	44	1	1	8	130	47	64	94	83	1.02	36	38	49	38.1	<3	435	41.5	228	13.2	268	16.01	14.85	0.7	0.44	0	0	0	0	0	2	21.2143	382.857	0.0093617	0.918072	1.59091	1.76596	2.76596	1.3617
10868674-1	72	2	1	7	144	40	80	119	104	0.69	21	25	19	22.8	7.05	284	37.5	244	10.5	282	9.24	7.72	1.3	0.18	0	0	0	0	0	2.975	5.93846	216.923	0.0045	0.608	7.22222	2.6	3.6	2
10868678-2	58	2	1	7	130	41	70	93	89	0.49	84	134	43	9.7	5.1	402	38.6	305	11.7	624	10.88	8.44	1.71	0.61	0	0	0	0	0	2.26829	4.93567	364.912	0.014878	0.251295	2.80328	2.17073	3.17073	1.70732
10869287-1	60	1	1	5	92	41	33	90	51	0.83	32	23	43	25.6	3.34	411	42.6	290	13.6	177	11.03	10.26	0.55	0.2	0	1	0	0	0	2.19512	18.6545	321.818	0.00487805	0.600939	2.75	1.2439	2.2439	0.804878
10869307-1	41	2	1	6	220	37	158	126	183	0.64	12	15	21	19	<3	106	43	197	12.5	190	12.11	10.65	1.02	0.42	0	0	0	0	0	3.40541	10.4412	186.275	0.0113514	0.44186	2.42857	4.94595	5.94595	4.27027
10869915-1	42	1	1	4	121	30	70	107	91	0.7	28	28	34	88	<3	790	39.6	445	14.3	194	6.12	5.38	0.51	0.22	0	0	0	0	0	3.56667	10.549	380.392	0.00733333	2.22222	2.31818	3.03333	4.03333	2.33333
10870378-1	55	1	1	8	160	48	91	107	112	0.65	41	53	66	22	7	1150	37	290	13.6	182	12.04	11.16	0.53	0.34	0	1	0	0	0	2.22917	21.0566	343.396	0.00708333	0.594595	1.55882	2.33333	3.33333	1.89583
10870442-2	24	2	1	5	200	55	131	72	145	0.53	17	12	19	16	<3	217	44.7	219	12.9	404	6.01	4.32	1.25	0.42	0	0	0	0	0	1.30909	3.456	323.2	0.00763636	0.357942	2.97619	2.63636	3.63636	2.38182
10870564-1	47	2	1	6	112	36	61	73	76	0.56	24	12	28	21	<3	87.5	41.7	144	12.7	134	3.47	2.21	0.97	0.28	0	0	0	0	0	2.02778	2.27835	138.144	0.00777778	0.503597	3.46429	2.11111	3.11111	1.69444
10874141-1	52	2	1	8	210	92	98	99	118	0.54	36	47	41	9.7	6.12	101	41.2	410	11.5	170	5.15	4.01	0.62	0.51	0	1	0	1	0	1.07609	6.46774	274.194	0.00554348	0.235437	1.21569	1.28261	2.28261	1.06522
10875309-2	74	1	2	16	207	26	138	216	181	0.89	45	22	64	149	84.61	757	29.3	727	12.9	209	9.64	8.97	0.41	0.22	1	1	0	1	0	8.30769	21.878	509.756	0.00846154	5.08532	1.86364	6.96154	7.96154	5.30769
10875792-1	26	1	1	4	119	39	62	89	80	0.72	44	87	54	13.9	5.09	119	37.1	284	11.6	219	4.73	4.05	0.37	0.29	0	0	0	0	0	2.28205	10.9459	591.892	0.0074359	0.374663	1.27586	2.05128	3.05128	1.58974
10875939-2	61	2	2	12	99	27	48	119	72	1.44	60	18	18	164	1121	778	23.5	241	8.5	206	7.4	6.8	0.49	0.1	1	1	0	1	1	4.40741	13.8776	420.408	0.0037037	6.97872	4.9	2.66667	3.66667	1.77778
10877505-1	54	1	1	5	189	45	125	93	144	0.84	17	41	83	9.6	<3	192	40.4	243	13.3	390	10.08	8.29	1.16	0.59	0	0	0	0	0	2.06667	7.14655	336.207	0.0131111	0.237624	1.9661	3.2	4.2	2.77778
10878368-1	61	1	1	5	91	24	53	70	67	0.92	36	20	62	45	3.92	111	40.1	190	15.4	148	3.02	2.06	0.84	0.1	0	0	0	1	0	2.91667	2.45238	176.19	0.00416667	1.12219	8.4	2.79167	3.79167	2.20833
10878990-3	48	2	1	7	126	47	64	76	79	0.64	26	21	22	47.9	<3	175	38.6	281	12.9	139	3.9	3.31	0.45	0.13	0	0	0	0	0	1.61702	7.35556	308.889	0.00276596	1.24093	3.46154	1.68085	2.68085	1.3617
10879044-1	68	2	1	6	135	35	86	69	100	0.58	24	14	13	7.7	8.77	184	40.1	263	14.1	174	5.49	4.54	0.81	0.13	0	0	0	0	0	1.97143	5.60494	214.815	0.00371429	0.19202	6.23077	2.85714	3.85714	2.45714
10881283-1	59	1	2	8	151	42	74	178	109	0.84	33	28	57	180	9.12	>1500	42.9	499	14.7	186	9.29	8.49	0.42	0.37	0	1	1	1	0	4.2381	20.2143	442.857	0.00880952	4.1958	1.13514	2.59524	3.59524	1.7619
10881893-1	82	2	1	6	201	60	124	83	141	1.44	20	8	16	64	33	363	41.1	218	10.3	438	9.04	7.66	0.96	0.4	0	1	0	0	1	1.38333	7.97917	456.25	0.00666667	1.55718	2.4	2.35	3.35	2.06667
10883846-1	62	1	1	5	135	39	77	95	96	0.73	27	33	23	7.6	5.55	128	41.3	240	14.4	129	9.64	8.42	0.68	0.53	1	1	0	1	0	2.4359	12.3824	189.706	0.0135897	0.184019	1.28302	2.46154	3.46154	1.97436
10886201-2	52	2	1	5	138	38	78	111	100	0.47	17	16	24	73	3.42	278	37.5	308	11	192	4.9	3.79	0.85	0.25	0	0	0	0	0	2.92105	4.45882	225.882	0.00657895	1.94667	3.4	2.63158	3.63158	2.05263
10886521-2	57	1	1	5	204	42	141	107	162	0.81	41	53	48	37.9	<3	143	35.7	177	14.7	394	6.12	5.29	0.63	0.19	0	0	0	0	0	2.54762	8.39683	625.397	0.00452381	1.06162	3.31579	3.85714	4.85714	3.35714
10890381-1	50	2	1	5	164	60	80	122	104	0.59	34	33	50	9.9	<3	403	38.7	258	12.3	257	5.18	3.4	1.3	0.47	0	0	0	0	0	2.03333	2.61538	197.692	0.00783333	0.255814	2.76596	1.73333	2.73333	1.33333
10900344-3	64	2	2	13	103	28	29	232	75	0.74	66	38	25	347	202	730	29.6	1030	11.8	388	13.95	12.84	0.61	0.38	1	1	0	1	0	8.28571	21.0492	636.066	0.0135714	11.723	1.60526	2.67857	3.67857	1.03571
10902711-2	40	1	2	12	126	23	68	174	103	0.76	52	46	79	69	55	1012	29	906	13.3	174	4.38	3.33	0.72	0.26	0	1	0	0	0	7.56522	4.625	241.667	0.0113043	2.37931	2.76923	4.47826	5.47826	2.95652
10918733-2	43	2	2	16	95	39	27	144	56	0.53	39	30	53	68	5.65	519	29.8	686	11	211	4.41	3.96	0.38	0.06	0	0	0	0	0	3.69231	10.4211	555.263	0.00153846	2.28188	6.33333	1.4359	2.4359	0.692308
10927604-4	61	1	2	17	148	33	68	234	115	0.74	67	77	112	81	16.35	1259	29.9	435	15.2	227	13.98	12.28	1.09	0.59	0	1	0	0	0	7.09091	11.2661	208.257	0.0178788	2.70903	1.84746	3.48485	4.48485	2.06061
10929831-3	39	1	2	9	107	30	51	129	77	0.84	64	48	59	74.9	3.04	676	36.2	531	14.8	235	6.65	5.75	0.71	0.18	0	0	0	0	0	4.3	8.09859	330.986	0.006	2.06906	3.94444	2.56667	3.56667	1.7
10943596-3	74	1	2	9	141	23	78	201	118	1.36	24	20	13	174	16.87	>1500	32.5	485	13.7	292	13.08	12.44	0.26	0.35	0	1	0	1	1	8.73913	47.8462	1123.08	0.0152174	5.35385	0.742857	5.13043	6.13043	3.3913
10944463-2	50	1	2	8	115	26	44	227	89	1.1	88	104	123	73	13.97	1045	33.4	358	15.3	206	12.35	8.94	2.63	0.77	0	1	0	0	0	8.73077	3.39924	78.327	0.0296154	2.18563	3.41558	3.42308	4.42308	1.69231
10950764-2	56	1	2	13	165	30	98	187	135	0.91	50	41	164	40.1	27.8	328	33	541	13.7	303	10.55	8.87	1.36	0.3	1	1	1	1	0	6.23333	6.52206	222.794	0.01	1.21515	4.53333	4.5	5.5	3.26667
10950800-2	74	1	2	12	147	53	62	161	94	1.71	61	29	35	111	35.07	993	32.7	619	12.4	147	6.76	5.93	0.55	0.27	0	1	0	1	1	3.03774	10.7818	267.273	0.00509434	3.3945	2.03704	1.77358	2.77358	1.16981
10951896-2	86	1	2	14	133	49	51	167	84	1.34	30	66	112	92	42.52	752	33.3	506	12.5	130	13.57	13.25	0.07	0.23	1	1	1	1	1	3.40816	189.286	1857.14	0.00469388	2.76276	0.304348	1.71429	2.71429	1.04082
10966253-2	59	2	2	26	143	29	84	151	114	0.42	37	42	38	117	102	438	27.4	562	12.2	212	18.06	17.36	0.48	0.18	0	1	0	0	0	5.2069	36.1667	441.667	0.0062069	4.27007	2.66667	3.93103	4.93103	2.89655
10966787-2	54	1	2	18	192	42	114	179	150	0.69	38	45	37	57.5	146	796	27	561	13.6	256	8.01	7.44	0.27	0.29	0	1	0	0	0	4.2619	27.5556	948.148	0.00690476	2.12963	0.931034	3.57143	4.57143	2.71429
10986084-3	82	1	2	26	134	31	50	263	103	1.49	113	38	45	125	57	1041	35	757	14.8	188	12.13	10.95	0.45	0.67	0	1	1	1	1	8.48387	24.3333	417.778	0.0216129	3.57143	0.671642	3.32258	4.32258	1.6129
10987273-3	56	1	2	27	120	32	57	154	88	0.84	49	36	68	86.5	17.31	>1500	27.9	765	11.4	293	12.32	10.4	1.42	0.44	0	1	0	0	0	4.8125	7.32394	206.338	0.01375	3.10036	3.22727	2.75	3.75	1.78125
11004573-3	81	2	2	28	133	27	67	194	106	0.91	216	147	27	156	354	626	28.5	592	11.1	285	17.27	16.61	0.35	0.27	0	1	0	0	0	7.18519	47.4571	814.286	0.01	5.47368	1.2963	3.92593	4.92593	2.48148
11013499-2	57	2	2	21	143	44	47	262	99	0.52	87	110	146	225	23	719	34	636	11	196	10.92	9.93	0.6	0.38	0	0	0	0	0	5.95455	16.55	326.667	0.00863636	6.61765	1.57895	2.25	3.25	1.06818
11033373-2	63	2	2	10	102	28	38	180	74	0.5	54	67	25	104	13.68	498	32.9	433	10.3	193	8.71	7.6	0.88	0.19	1	1	0	0	0	6.42857	8.63636	219.318	0.00678571	3.16109	4.63158	2.64286	3.64286	1.35714
11043507-1	83	2	2	20	146	32	82	158	114	1	27	13	25	193	18.4	918	27.6	408	13.5	288	10.57	9.56	0.61	0.32	0	1	0	1	0	4.9375	15.6721	472.131	0.01	6.99275	1.90625	3.5625	4.5625	2.5625
11044141-4	76	2	2	14	179	29	113	187	150	1.27	63	50	44	290	285	714	31.7	368	13.2	294	12.88	11.61	0.77	0.47	0	1	0	0	1	6.44828	15.0779	381.818	0.0162069	9.14826	1.6383	5.17241	6.17241	3.89655
11046014-2	42	1	2	22	99	27	43	143	72	0.32	30	31	83	170	10.99	>1500	28.9	1168	14	295	10.55	9.69	0.56	0.27	0	0	0	0	0	5.2963	17.3036	526.786	0.01	5.88235	2.07407	2.66667	3.66667	1.59259
11068514-1	56	1	2	9	224	30	166	140	194	0.8	20	17	106	59	114	625	35	352	12.4	368	24.9	22.59	1.52	0.82	1	1	0	0	0	4.66667	14.8618	242.105	0.0273333	1.68571	1.85366	6.46667	7.46667	5.53333
11120496-2	51	1	2	26	129	28	70	156	101	0.55	208	54	53	195	38.63	>1500	34	1166	12.9	145	5.44	4.8	0.45	0.18	0	1	0	0	0	5.57143	10.6667	322.222	0.00642857	5.73529	2.5	3.60714	4.60714	2.5
11183626-2	80	2	2	16	160	54	58	238	106	0.91	127	215	36	83	129	497	29.4	372	10.8	146	6.67	6.36	0.2	0.08	0	1	0	0	0	4.40741	31.8	730	0.00148148	2.82313	2.5	1.96296	2.96296	1.07407
11183856-2	66	1	2	33	236	54	121	304	182	0.9	62	58	24	196	78.55	1299	28	510	11.3	132	9.71	8.28	1.02	0.32	0	1	1	0	0	5.62963	8.11765	129.412	0.00592593	7	3.1875	3.37037	4.37037	2.24074
11200602-2	50	1	2	8	140	34	72	169	106	0.8	84	76	253	104	86	883	38	774	14.5	158	6.89	6.07	0.68	0.12	0	1	0	0	0	4.97059	8.92647	232.353	0.00352941	2.73684	5.66667	3.11765	4.11765	2.11765
11265810-2	62	2	2	16	184	26	100	289	158	0.56	37	38	97	115	279	1470	30.2	603	12.1	157	7.59	6.94	0.39	0.25	0	0	1	0	0	11.1154	17.7949	402.564	0.00961538	3.80795	1.56	6.07692	7.07692	3.84615
11275609-2	60	1	2	12	144	34	83	133	110	0.47	57	53	72	41	5.98	698	31.9	504	13.1	169	5.75	5.42	0.11	0.2	0	0	1	1	0	3.91176	49.2727	1536.36	0.00588235	1.28527	0.55	3.23529	4.23529	2.44118
11285570-2	74	1	2	14	195	43	118	169	152	0.64	48	61	33	118	33.7	397	29.3	283	15.4	184	14.94	13.93	0.47	0.51	0	1	0	0	0	3.93023	29.6383	391.489	0.0118605	4.0273	0.921569	3.53488	4.53488	2.74419
11297942-3	78	2	2	28	122	26	37	296	96	1.03	33	32	74	96.3	12.73	516	26.7	505	11.4	322	15.53	13.99	0.94	0.56	1	1	0	0	0	11.3846	14.883	342.553	0.0215385	3.60674	1.67857	3.69231	4.69231	1.42308
11328662-2	74	1	2	20	199	37	129	167	162	1.16	22	19	181	104	7.69	543	33.2	227	14.2	164	7.58	6.37	0.93	0.25	0	1	0	0	1	4.51351	6.84946	176.344	0.00675676	3.13253	3.72	4.37838	5.37838	3.48649
11351622-1	84	1	2	19	138	38	65	177	100	0.9	26	19	28	162	262	658	28.8	321	14.1	268	16.67	15.54	0.36	0.73	0	1	0	1	0	4.65789	43.1667	744.444	0.0192105	5.625	0.493151	2.63158	3.63158	1.71053
11355095-3	69	1	2	10	140	32	79	147	108	0.82	125	84	44	90.8	29.13	363	31.4	1210	13.2	392	26.52	24.18	1.14	1.09	1	0	0	0	0	4.59375	21.2105	343.86	0.0340625	2.89172	1.04587	3.375	4.375	2.46875
11389039-2	51	1	2	18	168	32	75	303	136	0.95	47	79	435	63.4	14.94	>1500	30.9	496	12.1	301	10.84	10.39	0.22	0.2	0	0	0	0	0	9.46875	47.2273	1368.18	0.00625	2.05178	1.1	4.25	5.25	2.34375
11389413-2	60	2	2	12	142	35	84	116	107	0.75	140	69	108	214	6.12	770	34	511	12.6	193	6.7	5.7	0.77	0.18	1	1	0	1	0	3.31429	7.4026	250.649	0.00514286	6.29412	4.27778	3.05714	4.05714	2.4
11398392-2	54	1	2	14	143	22	77	220	121	0.77	22	22	62	153	3.12	642	32.8	268	11.8	264	8.61	7.71	0.52	0.37	0	0	0	0	0	10	14.8269	507.692	0.0168182	4.66463	1.40541	5.5	6.5	3.5
11412771-3	54	2	2	14	150	31	94	127	119	0.59	166	113	166	92.9	7.43	567	36.6	504	11.5	242	9.41	8.74	0.5	0.15	0	0	0	0	0	4.09677	17.48	484	0.00483871	2.53825	3.33333	3.83871	4.83871	3.03226
11488045-2	77	2	2	15	157	34	102	107	123	0.94	23	50	80	117	123	>1500	26.2	457	10.4	216	13.86	13.09	0.53	0.23	0	1	0	0	0	3.14706	24.6981	407.547	0.00676471	4.46565	2.30435	3.61765	4.61765	3
11499101-3	50	2	2	13	169	36	74	297	133	0.73	28	24	71	110	5.85	336	31.9	423	10.2	259	7.33	6.58	0.5	0.23	1	0	1	0	0	8.25	13.16	518	0.00638889	3.44828	2.17391	3.69444	4.69444	2.05556
11532582-2	85	2	2	16	92	22	46	118	70	1.13	23	41	59	71.6	28	709	36.5	311	10.1	344	26.31	24.2	0.94	1.13	0	1	0	0	1	5.36364	25.7447	365.957	0.0513636	1.96164	0.831858	3.18182	4.18182	2.09091
11547388-1	76	2	2	9	183	34	123	128	149	0.31	24	30	11	47.2	24.16	460	26.7	418	13.7	658	22.03	20.52	0.43	1.01	1	0	0	0	0	3.76471	47.7209	1530.23	0.0297059	1.76779	0.425743	4.38235	5.38235	3.61765
10485622-1	67	1	2	10	79	20	42	85	59	0.94	47	21	17	192	167	472	34.4	511	13	178	5.08	3.86	0.75	0.46	0	1	0	0	0	4.25	5.14667	237.333	0.023	5.5814	1.63043	2.95	3.95	2.1
10974952-1	54	1	1	5	164	48	81	166	116	1.09	20	32	33	6.9	6.71	88.79	44.6	147	15.5	216	12.24	10.76	0.83	0.64	1	1	0	1	0	3.45833	12.9639	260.241	0.0133333	0.154709	1.29688	2.41667	3.41667	1.6875
10985268-1	56	2	1	7	95	34	37	119	61	0.72	26	23	24	77.5	8.5	210	36.5	339	11.1	229	5.59	4.58	0.69	0.27	0	0	0	0	0	3.5	6.63768	331.884	0.00794118	2.12329	2.55556	1.79412	2.79412	1.08824
10985724-1	63	2	1	8	134	36	81	84	98	0.52	38	16	4	122	26.58	667	33	326	12.3	141	7.2	6.47	0.58	0.13	0	1	0	0	0	2.33333	11.1552	243.103	0.00361111	3.69697	4.46154	2.72222	3.72222	2.25
10987782-1	40	2	1	5	353	61	268	121	292	0.52	20	30	76	22.4	4.7	403	38.9	293	11.1	274	5.72	4.86	0.45	0.4	0	0	1	0	0	1.98361	10.8	608.889	0.00655738	0.575835	1.125	4.78689	5.78689	4.39344
10986940-1	76	2	1	7	174	38	110	129	136	1.01	23	19	31	16.9	19.73	189	44	157	13.9	180	6.47	5.06	0.99	0.41	0	1	0	0	0	3.39474	5.11111	181.818	0.0107895	0.384091	2.41463	3.57895	4.57895	2.89474
10989000-1	47	1	1	5	114	32	59	115	82	0.85	22	26	29	116	4.25	545	38.2	161	14.3	346	14.55	13.8	0.43	0.3	0	0	0	0	0	3.59375	32.093	804.651	0.009375	3.03665	1.43333	2.5625	3.5625	1.84375
10988702-1	63	1	1	5	182	48	114	100	134	0.77	72	80	37	12.9	6.91	344	42.1	285	13.5	163	5	4.27	0.43	0.28	0	0	0	0	0	2.08333	9.93023	379.07	0.00583333	0.306413	1.53571	2.79167	3.79167	2.375
10989494-1	46	2	1	6	126	35	71	99	91	0.68	40	48	40	59	5.54	288	45.1	204	13.7	272	10.8	9.55	0.7	0.53	0	0	0	0	0	2.82857	13.6429	388.571	0.0151429	1.3082	1.32075	2.6	3.6	2.02857
10990774-1	34	1	1	6	107	31	65	55	76	0.81	16	16	47	98	3.16	495	37.9	208	13.6	125	0.83	0.41	0.34	0.07	0	0	0	0	0	1.77419	1.20588	367.647	0.00225806	2.58575	4.85714	2.45161	3.45161	2.09677
10995355-3	54	2	1	4	184	56	108	98	128	0.78	37	58	35	4	<3	23.65	39	171	11.7	429	8.66	7.52	0.69	0.43	0	0	0	0	0	1.75	10.8986	621.739	0.00767857	0.102564	1.60465	2.28571	3.28571	1.92857
10996182-1	67	1	1	7	172	44	112	82	128	1.06	22	12	72	12.5	15	406	40.4	420	10.1	83	14.05	12.39	0.96	0.67	0	0	0	0	0	1.86364	12.9063	86.4583	0.0152273	0.309406	1.43284	2.90909	3.90909	2.54545
10996288-1	32	2	1	4	157	34	110	63	123	0.51	14	6	12	81	<3	205	35.9	159	10.9	287	10.81	9.39	0.92	0.5	0	0	0	0	0	1.85294	10.2065	311.957	0.0147059	2.25627	1.84	3.61765	4.61765	3.23529
11000727-1	50	1	1	5	118	47	60	57	71	0.64	23	45	66	14.3	3.78	29.67	40.7	160	10.9	319	4.44	3.63	0.58	0.23	0	0	0	0	0	1.21277	6.25862	550	0.00489362	0.351351	2.52174	1.51064	2.51064	1.2766
10998926-1	50	2	1	4	176	36	103	140	140	0.62	18	45	43	11,,4	5.43	107	41.2	174	10.8	282	8.4	7.31	0.81	0.27	0	0	0	0	0	3.88889	9.02469	348.148	0.0075	#VALUE!	3	3.88889	4.88889	2.86111
10998925-1	61	2	1	5	158	52	86	100	106	0.87	13	16	61	17.4	9.72	178	40	111	11.9	304	12.9	11.58	1.06	0.25	0	1	0	0	0	1.92308	10.9245	286.792	0.00480769	0.435	4.24	2.03846	3.03846	1.65385
10998741-1	55	1	1	4	129	42	66	106	87	0.88	23	14	45	140	7.33	308	39.1	209	14.7	204	7.46	4.56	2.22	0.61	1	1	0	0	0	2.52381	2.05405	91.8919	0.0145238	3.58056	3.63934	2.07143	3.07143	1.57143
11001495-2	49	2	1	5	174	43	102	126	131	0.72	30	57	103	27	5.88	144	38.1	231	12.5	285	8.52	6.2	1.78	0.46	0	0	0	0	0	2.93023	3.48315	160.112	0.0106977	0.708661	3.86957	3.04651	4.04651	2.37209
11004008-2	55	1	1	5	191	39	128	120	152	1.06	16	29	21	15.2	<3	116	45.1	161	14.9	305	11.17	9.15	1.31	0.7	0	1	0	0	0	3.07692	6.98473	232.824	0.0179487	0.337029	1.87143	3.89744	4.89744	3.28205
11004090-1	36	2	1	4	97	51	38	41	46	0.51	23	26	16	23.1	<3	134	44.5	168	12.8	222	1.77	1.31	0.41	0.05	0	0	0	0	0	0.803922	3.19512	541.463	0.000980392	0.519101	8.2	0.901961	1.90196	0.745098
11005164-1	46	1	1	5	141	50	74	84	91	0.98	60	47	42	33	3.98	436	40.3	177	12.9	207	1.52	0.92	0.43	0.16	0	0	0	0	0	1.68	2.13953	481.395	0.0032	0.818859	2.6875	1.82	2.82	1.48
11005247-1	58	1	1	5	138	53	68	85	85	0.57	24	29	58	104	10.82	261	40.8	281	12.8	283	2.97	2.24	0.57	0.15	0	0	0	1	0	1.60377	3.92982	496.491	0.00283019	2.54902	3.8	1.60377	2.60377	1.28302
11005333-1	78	1	1	5	161	33	109	93	128	0.84	23	39	23	4.9	8.4	362	42	166	13.3	196	4.78	4.17	0.43	0.17	0	0	0	0	0	2.81818	9.69767	455.814	0.00515152	0.116667	2.52941	3.87879	4.87879	3.30303
11007033-1	68	2	1	8	236	63	142	155	173	0.81	22	51	59	17.4	8.8	429	36.5	252	11.1	414	8.15	6.43	1.28	0.4	0	0	0	0	0	2.46032	5.02344	323.438	0.00634921	0.476712	3.2	2.74603	3.74603	2.25397
11008122-1	48	1	1	5	143	46	69	141	97	0.86	34	15	38	7.2	3.7	122	38	159	11.6	308	7.58	6.93	0.51	0.12	0	0	0	0	0	3.06522	13.5882	603.922	0.0026087	0.189474	4.25	2.1087	3.1087	1.5
11008175-1	42	1	1	5	196	47	118	137	149	0.89	30	58	58	16.4	<3	535	45.2	182	15.3	425	13.2	11.96	0.85	0.37	0	0	0	0	0	2.91489	14.0706	500	0.00787234	0.362832	2.2973	3.17021	4.17021	2.51064
11010716-2	56	2	1	6	198	43	125	128	155	0.55	12	18	24	20.3	<3	146	41.4	193	12.6	339	14.33	12.16	1.37	0.77	1	1	0	0	0	2.97674	8.87591	247.445	0.017907	0.490338	1.77922	3.60465	4.60465	2.90698
11015033-1	39	2	1	5	152	53	65	151	99	0.55	60	77	27	87	<3	115	36.2	323	10.4	387	5.62	4.35	1.02	0.23	0	0	0	0	0	2.84906	4.26471	379.412	0.00433962	2.40331	4.43478	1.86792	2.86792	1.22642
11014263-1	59	1	1	8	198	53	118	137	145	0.94	35	114	216	5.1	6.18	642	37.8	211	15.6	232	8.12	7.52	0.44	0.15	1	0	0	0	0	2.58491	17.0909	527.273	0.00283019	0.134921	2.93333	2.73585	3.73585	2.22642
11014909-3	48	1	1	5	133	37	82	120	96	0.91	14	20	29	37	3.27	360	42.2	247	13.8	429	15.37	13.74	0.93	0.65	0	0	0	0	0	3.24324	14.7742	461.29	0.0175676	0.876777	1.43077	2.59459	3.59459	2.21622
11015276-1	58	1	1	5	166	38	115	114	128	0.98	13	14	27	39	11.62	265	42	183	12.9	152	6.67	5.68	0.91	0.27	0	0	0	0	0	3	6.24176	167.033	0.00710526	0.928571	3.37037	3.36842	4.36842	3.02632
11023139-1	54	2	1	5	160	34	102	104	126	1.27	22	17	55	66	<3	492	42	260	12.4	176	7.27	5.91	1.05	0.29	0	1	0	0	0	3.05882	5.62857	167.619	0.00852941	1.57143	3.62069	3.70588	4.70588	3
11024957-2	37	1	1	4	102	31	69	111	71	0.82	31	23	17	34	<3	164	38.9	281	11.8	208	5.17	4.54	0.38	0.25	0	0	0	0	0	3.58065	11.9474	547.368	0.00806452	0.874036	1.52	2.29032	3.29032	2.22581
11025684-1	43	1	1	5	72	29	29	71	43	0.66	28	37	16	26	6.35	109	40.5	256	12.5	241	3.81	2.69	0.92	0.3	0	0	0	0	0	2.44828	2.92391	261.957	0.0103448	0.641975	3.06667	1.48276	2.48276	1
11029981-1	61	2	1	5	183	38	122	103	145	0.79	26	26	33	15.2	<3	345	42.6	220	15.8	229	4.88	3.55	1.07	0.24	0	1	0	0	0	2.71053	3.31776	214.019	0.00631579	0.356808	4.45833	3.81579	4.81579	3.21053
11030784-2	64	2	1	7	239	55	154	147	184	0.86	27	40	24	34	5.41	411	39.9	176	12.2	575	6.25	4.61	1.4	0.21	0	1	0	0	0	2.67273	3.29286	410.714	0.00381818	0.85213	6.66667	3.34545	4.34545	2.8
11030798-2	55	1	2	6	127	26	41	299	101	0.82	45	19	66	156	4.65	>1500	33.7	471	14.8	160	3.51	2.49	0.68	0.41	0	1	1	0	0	11.5	3.66176	235.294	0.0157692	4.62908	1.65854	3.88462	4.88462	1.57692
11032878-1	37	1	1	5	162	38	98	130	124	0.71	32	131	317	29	10.2	381	35.3	301	15.2	328	11.3	9.78	1.84	0.6	0	0	0	0	0	3.42105	5.31522	178.261	0.0157895	0.82153	3.06667	3.26316	4.26316	2.57895
11033004-1	39	1	1	5	194	33	123	190	161	0.73	20	28	36	53	<3	426	43.5	239	13.5	264	8.61	7.59	0.93	0.28	0	0	0	0	0	5.75758	8.16129	283.871	0.00848485	1.21839	3.32143	4.87879	5.87879	3.72727
11036367-1	68	1	1	4	187	49	120	91	138	0.86	18	14	45	30.6	5.12	370	41.9	181	15.1	316	7.48	6.3	0.94	0.43	1	1	0	0	0	1.85714	6.70213	336.17	0.00877551	0.73031	2.18605	2.81633	3.81633	2.44898
11037169-1	40	2	1	5	197	31	122	222	166	0.6	27	22	65	10	11.87	54	39.3	362	10.5	443	11.6	8.01	1.3	0.51	0	0	0	0	0	7.16129	6.16154	340.769	0.0164516	0.254453	2.54902	5.35484	6.35484	3.93548
11037186-1	40	1	1	8	206	45	125	179	161	0.78	58	93	67	14.1	9.81	520	34.5	228	16.4	522	11.17	9.6	1.31	0.45	0	0	0	0	0	3.97778	7.32824	398.473	0.01	0.408696	2.91111	3.57778	4.57778	2.77778
11038272-1	56	1	1	8	153	46	85	108	107	1	31	32	42	9.7	10.71	410	33.1	191	14.6	331	6.12	4	0.76	0.26	0	0	0	1	0	2.34783	5.26316	435.526	0.00565217	0.293051	2.92308	2.32609	3.32609	1.84783
11039137-1	30	1	1	4	192	31	134	125	161	0.76	21	20	43	20.6	<3	543	38.3	239	14.2	421	8.65	7.26	1.34	0.44	0	0	0	0	0	4.03226	5.41791	314.179	0.0141935	0.537859	3.04545	5.19355	6.19355	4.32258
11035369-1	62	1	1	5	165	32	96	184	133	0.84	54	28	84	111	9.15	>1500	34.2	423	15.8	244	4.7	3.9	0.81	0.18	0	0	0	0	0	5.75	4.81481	301.235	0.005625	3.24561	4.5	4.15625	5.15625	3
11040918-2	58	2	1	5	119	31	60	138	88	0.93	47	37	21	48	<3	502	40.4	207	11.8	296	4.4	2.34	1.82	0.32	1	1	0	0	0	4.45161	1.28571	162.637	0.0103226	1.18812	5.6875	2.83871	3.83871	1.93548
11041012-2	42	1	1	6	173	32	115	130	141	0.75	47	15	42	19	<3	297	40	190	14.4	150	3.94	3.07	0.76	0.3	0	0	0	0	0	4.0625	4.03947	197.368	0.009375	0.475	2.53333	4.40625	5.40625	3.59375
11041195-2	56	2	1	7	159	51	87	107	108	0.56	22	26	29	67	9.34	382	39.5	204	13.8	213	5.83	4.71	1.32	0.23	0	0	0	0	0	2.09804	3.56818	161.364	0.0045098	1.6962	5.73913	2.11765	3.11765	1.70588
11043208-1	55	2	1	5	100	33	53	71	67	1.04	23	28	24	17	29.2	534	28.4	205	9.5	182	8.37	7.42	0.94	0.2	0	0	0	0	0	2.15152	7.89362	193.617	0.00606061	0.598592	4.7	2.0303	3.0303	1.60606
11043904-3	57	1	1	5	143	49	81	63	94	0.59	43	38	51	14	6.58	199	39	226	14.6	419	8.84	7.34	1.27	0.41	0	0	0	0	0	1.28571	5.77953	329.921	0.00836735	0.358974	3.09756	1.91837	2.91837	1.65306
11044380-1	47	2	1	5	139	28	88	115	111	0.54	43	44	59	18	<3	149	38.2	304	10.9	162	6.17	5.21	1.36	0.18	0	0	0	0	0	4.10714	3.83088	119.118	0.00642857	0.471204	7.55556	3.96429	4.96429	3.14286
11044708-1	44	1	1	5	153	35	78	202	118	0.74	19	26	32	22	13.2	859	32.9	264	14.8	364	11.03	7.33	2.33	0.92	0	0	0	0	0	5.77143	3.14592	156.223	0.0262857	0.668693	2.53261	3.37143	4.37143	2.22857
11045062-1	63	1	1	5	164	32	105	136	132	1.27	44	35	74	20.9	6.67	639	33	265	13.7	368	10.97	8.93	1.5	0.67	0	0	0	0	0	4.25	5.95333	245.333	0.0209375	0.633333	2.23881	4.125	5.125	3.28125
11045648-1	40	2	1	5	142	38	86	91	104	0.55	14	9	17	34	<3	34	45	139	10	280	9.42	9.24	1.8	0.42	0	0	0	0	0	2.39474	5.13333	155.556	0.0110526	0.755556	4.28571	2.73684	3.73684	2.26316
11045886-1	46	2	1	6	211	44	133	168	167	0.58	12	23	32	19.8	<3	153	38.8	146	11.6	267	6.21	4.66	1.25	0.18	0	0	0	0	0	3.81818	3.728	213.6	0.00409091	0.510309	6.94444	3.79545	4.79545	3.02273
11046016-1	34	1	1	5	170	34	107	146	136	0.59	53	76	27	28.8	10.95	546	41.9	338	14.9	246	6.85	5.42	1.16	0.4	0	0	0	0	0	4.29412	4.67241	212.069	0.0117647	0.687351	2.9	4	5	3.14706
11047966-1	34	1	1	5	201	44	130	133	157	0.65	31	20	41	64	<3	686	41.5	261	12.6	264	8.26	7.02	1.085	0.27	0	0	0	0	0	3.02273	6.47005	243.318	0.00613636	1.54217	4.01852	3.56818	4.56818	2.95455
11048744-2	43	1	1	6	114	31	66	86	83	0.86	37	26	23	13.7	5.7	321	44.4	317	15.6	132	6.44	5.39	1.12	0.26	0	0	0	0	0	2.77419	4.8125	117.857	0.0083871	0.308559	4.30769	2.67742	3.67742	2.12903
11057949-1	36	1	1	5	181	57	111	66	124	0.82	34	36	85	41.3	<3	499	45.6	204	15.7	205	4.4	3.07	1.16	0.16	0	0	0	0	0	1.15789	2.64655	176.724	0.00280702	0.905702	7.25	2.17544	3.17544	1.94737
11061399-1	48	1	1	5	167	33	99	173	134	0.76	25	43	33	20	<3	812	42.2	197	13.8	134	5.7	4.21	1.22	0.24	0	0	0	0	0	5.24242	3.45082	109.836	0.00727273	0.473934	5.08333	4.06061	5.06061	3
11062067-1	34	2	1	5	144	30	85	144	114	0.57	13	9	10	8.8	5.27	155	40.1	185	12.1	197	4.18	3.19	0.77	0.22	0	0	0	0	0	4.8	4.14286	255.844	0.00733333	0.219451	3.5	3.8	4.8	2.83333
11062636-1	41	1	1	6	174	42	99	166	132	0.81	46	74	159	13.6	<3	581	41	250	15.2	251	8.79	7.64	1.52	0.25	0	0	0	0	0	3.95238	5.02632	165.132	0.00595238	0.331707	6.08	3.14286	4.14286	2.35714
11054490-1	57	2	1	8	195	43	113	177	152	0.82	25	47	85	7.4	5.32	119	42.6	196	10.7	405	13.33	9.17	1.43	0.4	1	1	0	0	0	4.11628	6.41259	283.217	0.00930233	0.173709	3.575	3.53488	4.53488	2.62791
11064866-1	42	1	1	5	137	38	67	160	99	0.66	57	58	59	21.3	5.35	385	42	320	15.2	214	5.43	2.93	2.22	0.25	0	0	0	0	0	4.21053	1.31982	96.3964	0.00657895	0.507143	8.88	2.60526	3.60526	1.76316
11065059-1	44	2	1	5	146	38	79	144	108	0.69	21	26	37	13.4	3.03	99	37.5	306	112	214	4.27	3.47	0.63	0.13	0	0	0	0	0	3.78947	5.50794	339.683	0.00342105	0.357333	4.84615	2.84211	3.84211	2.07895
11065342-1	47	2	1	7	143	42	84	85	101	0.55	15	10	16	31	6.46	413	39.5	299	13.7	181	9.68	7.57	1.17	0.92	0	0	0	0	0	2.02381	6.47009	154.701	0.0219048	0.78481	1.27174	2.40476	3.40476	2
11066813-1	30	2	1	5	90	35	33	111	55	0.65	14	7	14	10.9	<3	132	42.9	231	10.7	169	4.61	3.29	1.16	0.15	0	0	0	0	0	3.17143	2.83621	145.69	0.00428571	0.254079	7.73333	1.57143	2.57143	0.942857
11066866-1	46	1	1	5	105	39	38	142	66	0.86	29	23	29	55	<3	491	37.5	356	15.1	237	5.1	4.05	0.85	0.1	0	0	0	0	0	3.64103	4.76471	278.824	0.0025641	1.46667	8.5	1.69231	2.69231	0.974359
11067228-1	45	2	1	7	270	58	165	237	212	0.65	25	50	115	6	<3	46.9	37.2	183	12	413	9.72	7.75	2.19	0.41	0	1	1	0	0	4.08621	3.53881	188.584	0.00706897	0.16129	5.34146	3.65517	4.65517	2.84483
11067395-1	46	2	1	6	144	35	86	116	109	0.64	20	28	25	28.8	<3	134	39	239	11.4	306	4.87	3.58	0.81	0.13	0	0	0	0	0	3.31429	4.41975	377.778	0.00371429	0.738462	6.23077	3.11429	4.11429	2.45714
11068263-1	41	1	1	7	100	31	54	73	69	0.81	16	27	42	37.6	3.47	210	40.9	254	13.7	319	9.02	7.67	1.29	0.38	0	0	0	0	0	2.35484	5.94574	247.287	0.0122581	0.919315	3.39474	2.22581	3.22581	1.74194
11068604-1	40	2	1	7	195	37	130	141	158	0.61	19	41	52	31.3	<3	238	38.6	252	12.2	406	8.42	6.1	2.1	0.32	1	0	0	0	0	3.81081	2.90476	193.333	0.00864865	0.810881	6.5625	4.27027	5.27027	3.51351
11068769-1	42	1	1	4	157	26	107	120	131	0.59	18	18	28	18.4	<3	614	33.5	221	12.8	331	9.08	6.35	1.86	0.28	0	0	0	0	0	4.61538	3.41398	177.957	0.0107692	0.549254	6.64286	5.03846	6.03846	4.11538
11068792-1	52	1	1	5	130	40	64	130	90	0.74	25	33	56	19	3.46	454	41.3	168	14.2	183	5.53	3.17	1.62	0.48	0	0	0	0	0	3.25	1.95679	112.963	0.012	0.460048	3.375	2.25	3.25	1.6
11071217-3	64	2	1	7	217	53	129	174	164	0.86	15	24	161	7.8	8.31	327	35.6	336	12.1	394	8.56	7.35	1.41	0.4	1	1	0	0	0	3.28302	5.21277	279.433	0.00754717	0.219101	3.525	3.09434	4.09434	2.43396
11072685-1	47	1	1	6	162	32	102	140	130	1.15	18	24	38	26	13.63	1017	43.3	223	16.1	191	6.23	3.49	2.11	0.43	1	0	0	0	0	4.375	1.65403	90.5213	0.0134375	0.600462	4.90698	4.0625	5.0625	3.1875
11073727-1	58	2	1	5	210	67	122	106	143	0.63	12	33	21	4.2	<3	125	40.8	184	13.6	265	9.37	7.88	1.43	0.36	1	0	0	0	0	1.58209	5.51049	185.315	0.00537313	0.102941	3.97222	2.13433	3.13433	1.8209
11073992-1	41	2	1	4	131	49	67	76	82	0.54	28	26	29	9.1	<3	146	37.3	261	13	150	4.93	3.47	1.18	0.26	0	0	0	0	0	1.55102	2.94068	127.119	0.00530612	0.243968	4.53846	1.67347	2.67347	1.36735
11074097-1	45	1	1	5	147	46	68	164	101	1.07	35	36	55	26.8	<3	340	41.7	248	13.8	216	5.64	3.95	1.41	0.27	0	0	0	0	0	3.56522	2.80142	153.191	0.00586957	0.642686	5.22222	2.19565	3.19565	1.47826
11076343-2	59	2	2	27	203	35	104	320	168	0.34	32	50	683	147.5	15.81	722	26.6	551	10.2	98	7.27	6.82	0.34	0.08	0	0	1	0	0	9.14286	20.0588	288.235	0.00228571	5.54511	4.25	4.8	5.8	2.97143
11076408-3	33	1	1	6	110	30	63	85	80	0.91	31	31	23	37.2	<3	128	37.1	208	15.8	215	3.56	2.08	0.98	0.32	0	0	0	0	0	2.83333	2.12245	219.388	0.0106667	1.0027	3.0625	2.66667	3.66667	2.1
11079621-1	48	1	1	6	169	40	90	194	129	0.84	14	19	22	28.3	<3	574	39.4	205	13.9	229	7.88	6.71	0.58	0.57	0	0	0	0	0	4.85	11.569	394.828	0.01425	0.718274	1.01754	3.225	4.225	2.25
11079774-2	45	2	2	8	152	31	81	202	121	0.6	25	32	98	166.9	16.73	370	29.2	441	11.5	234	20.44	19.59	0.55	0.24	0	0	0	0	0	6.51613	35.6182	425.455	0.00774194	5.71575	2.29167	3.90323	4.90323	2.6129
11080755-1	52	1	1	6	173	49	99	125	124	0.86	19	21	54	15.1	<3	639	45.9	211	15.5	241	6.61	4.45	1.5	0.01	0	0	0	0	0	2.55102	2.96667	160.667	0.000204082	0.328976	150	2.53061	3.53061	2.02041
11084710-1	74	2	1	5	139	49	78	89	90	0.71	30	15	59	16.6	7.43	293	40.5	251	12.8	192	7.45	6.23	0.73	0.18	0	1	0	1	0	1.81633	8.53425	263.014	0.00367347	0.409877	4.05556	1.83673	2.83673	1.59184
11085374-1	40	2	1	4	178	35	113	149	143	0.55	24	21	39	9.5	<3	164	42.1	248	14.2	298	4.75	3.93	1.14	0.2	0	0	0	0	0	4.25714	3.44737	261.404	0.00571429	0.225653	5.7	4.08571	5.08571	3.22857
11085761-1	51	2	1	4	238	42	160	179	196	0.6	19	16	20	8.1	<3	79	42.4	139	12.3	281	5.78	3.03	2.21	0.44	0	0	0	0	0	4.2619	1.37104	127.149	0.0104762	0.191038	5.02273	4.66667	5.66667	3.80952
11085769-1	49	1	1	5	166	32	106	141	134	1.21	27	28	49	17.2	<3	257	39	201	15.9	117	5.64	3.75	1.51	0.29	0	0	0	0	0	4.40625	2.48344	77.4834	0.0090625	0.441026	5.2069	4.1875	5.1875	3.3125
11085772-1	56	1	1	7	168	44	109	76	124	0.83	14	43	108	11.6	5.73	492	34.4	184	12.6	292	10.03	7.8	1.59	0.44	0	0	0	0	0	1.72727	4.90566	183.648	0.01	0.337209	3.61364	2.81818	3.81818	2.47727
11085892-1	30	1	1	5	155	33	93	145	122	0.7	17	24	27	10.7	<3	233	44	136	15.5	330	7.5	5.18	1.66	0.65	0	0	0	0	0	4.39394	3.12048	198.795	0.019697	0.243182	2.55385	3.69697	4.69697	2.81818
11087327-1	36	1	1	5	160	52	72	181	108	0.6	10	13	17	7.4	<3	104	43.9	124	15.4	197	7.43	6.33	1.25	0.27	0	0	0	0	0	3.48077	5.064	157.6	0.00519231	0.168565	4.62963	2.07692	3.07692	1.38462
11089055-1	26	2	1	5	164	30	118	82	134	0.66	20	11	20	19.2	<3	103	43.2	170	12.5	234	6.86	5.84	1.15	0.32	0	0	0	0	0	2.73333	5.07826	203.478	0.0106667	0.444444	3.59375	4.46667	5.46667	3.93333
11089644-1	31	1	1	5	169	45	93	153	124	0.73	19	21	33	7.2	4.52	185	42.1	138	16.8	331	11.09	8.28	2.42	0.36	0	0	0	0	0	3.4	3.42149	136.777	0.008	0.171021	6.72222	2.75556	3.75556	2.06667
11091144-1	47	1	1	5	172	33	118	104	139	0.81	16	15	23	5.2	<3	202	42.7	177	14.6	154	2.75	1.35	1.21	0.7	0	0	0	0	0	3.15152	1.1157	127.273	0.0212121	0.12178	1.72857	4.21212	5.21212	3.57576
11091419-1	51	2	1	5	176	41	103	159	135	0.79	16	20	15	10.2	<3	159	43	219	12.7	199	6.42	3.42	2.55	0.13	0	1	0	0	0	3.87805	1.34118	78.0392	0.00317073	0.237209	19.6154	3.29268	4.29268	2.5122
11091673-2	48	1	1	8	176	61	86	144	115	0.68	11	20	18	7.3	10.66	138	41.3	220	13.9	261	9.7	7.43	1.8	0.2	0	1	0	0	0	2.36066	4.12778	145	0.00327869	0.176755	9	1.88525	2.88525	1.40984
11091959-1	25	1	1	8	181	57	100	119	124	0.82	15	32	23	22.2	<3	222	38	164	14	193	10.7	9.23	1.08	0.47	0	0	0	0	0	2.08772	8.5463	178.704	0.00824561	0.584211	2.29787	2.17544	3.17544	1.75439
11100175-1	39	1	1	6	136	35	71	149	101	0.75	27	26	33	17.5	<3	248	42	367	14.7	130	4.5	3.76	0.61	0.13	0	0	0	0	0	4.25714	6.16393	213.115	0.00371429	0.416667	4.69231	2.88571	3.88571	2.02857
11100877-1	44	1	1	7	115	31	65	95	84	0.84	41	30	41	53.7	<3	352	38.7	395	14.7	236	5.2	3.73	1.14	0.27	0	0	0	0	0	3.06452	3.27193	207.018	0.00870968	1.3876	4.22222	2.70968	3.70968	2.09677
11100893-2	59	1	1	7	241	55	170	82	186	1	23	28	29	7.1	6.6	118	43.9	164	15.1	287	7.9	4.11	2.96	0.66	0	1	0	0	0	1.49091	1.38851	96.9595	0.012	0.161731	4.48485	3.38182	4.38182	3.09091
11100938-2	63	2	1	7	123	41	58	121	82	0.75	16	17	23	24	<3	185	39.6	226	11.8	295	7.9	7.5	0.9	0.24	1	1	0	0	0	2.95122	8.33333	327.778	0.00585366	0.606061	3.75	2	3	1.41463
11104671-1	56	1	1	7	170	56	90	121	114	0.65	60	56	289	19.7	<3	1210	36.4	306	12.7	276	6.9	5.8	0.84	0.29	0	1	0	0	0	2.16071	6.90476	328.571	0.00517857	0.541209	2.89655	2.03571	3.03571	1.60714
11105568-2	24	1	1	5	117	39	62	81	78	0.75	24	24	25	12.5	3.75	365	45.6	226	14	317	6.16	4.2	1.49	0.38	0	0	0	0	0	2.07692	2.81879	212.752	0.00974359	0.274123	3.92105	2	3	1.58974
11107206-2	40	2	1	5	161	44	87	152	117	0.56	16	17	18	5.3	3.86	11.8	42.3	211	9.1	377	10.69	8.3	1.8	0.57	0	0	0	0	0	3.45455	4.61111	209.444	0.0129545	0.125296	3.15789	2.65909	3.65909	1.97727
11108013-3	45	1	1	5	94	31	40	117	63	0.94	20	24	38	30.2	7.01	36.75	36.8	328	7.1	633	8.65	8.07	0.68	0.23	0	0	0	0	0	3.77419	11.8676	930.882	0.00741935	0.820652	2.95652	2.03226	3.03226	1.29032
11110388-1	34	2	1	8	148	44	79	124	104	0.6	13	17	38	13.7	3.49	54.03	43.6	222	12.3	358	9.4	6.03	2.6	0.58	0	0	0	0	0	2.81818	2.31923	137.692	0.0131818	0.31422	4.48276	2.36364	3.36364	1.79545
11110594-1	44	1	1	5	137	36	84	83	101	0.7	28	20	29	5.4	7.61	311	38.6	224	14.1	239	7.15	4.16	2.47	0.3	0	0	0	0	0	2.30556	1.68421	96.7611	0.00833333	0.139896	8.23333	2.80556	3.80556	2.33333
11111975-1	59	2	1	7	164	34	102	138	130	0.9	44	31	95	24.8	7.41	107	39.9	348	9.9	186	5.98	5.6	3.7	0.16	0	1	0	0	0	4.05882	1.51351	50.2703	0.00470588	0.621554	23.125	3.82353	4.82353	3
11115226-3	42	1	1	9	161	39	98	121	122	0.84	21	27	89	134	3.75	1464	38.8	331	15.2	254	7.9	6.81	1.03	0.35	1	1	0	0	0	3.10256	6.61165	246.602	0.00897436	3.45361	2.94286	3.12821	4.12821	2.51282
11127877-1	49	1	1	5	140	39	69	159	101	0.9	18	27	34	31.2	<3	706	43.3	364	15.2	277	6.66	4.47	1.77	0.37	0	0	0	0	0	4.07692	2.52542	156.497	0.00948718	0.720554	4.78378	2.58974	3.58974	1.76923
11127990-1	43	1	1	7	234	37	159	188	197	0.73	12	13	33	60	5.55	504	40.2	212	12.1	211	8.21	5.68	1.69	0.38	0	0	1	0	0	5.08108	3.36095	124.852	0.0102703	1.49254	4.44737	5.32432	6.32432	4.2973
11136578-1	31	1	1	5	137	43	65	147	94	0.64	26	33	19	18.6	<3	439	39.3	217	13.5	353	6.8	5.31	1.31	0.43	0	0	0	0	0	3.4186	4.05344	269.466	0.01	0.473282	3.04651	2.18605	3.18605	1.51163
11147939-4	49	2	1	9	160	46	85	144	114	0.72	68	45	68	87	6.04	108	40	310	10.2	208	5.96	4.65	1.14	0.17	0	0	0	0	0	3.13043	4.07895	182.456	0.00369565	2.175	6.70588	2.47826	3.47826	1.84783
11163583-1	49	2	1	5	132	39	48	223	93	0.83	35	40	68	34.9	<3	592	40.5	274	14.4	177	3.14	2.35	0.65	0.13	0	0	0	0	0	5.71795	3.61538	272.308	0.00333333	0.861728	5	2.38462	3.38462	1.23077
11163630-1	39	2	1	5	116	36	59	106	80	0.66	16	14	16	49.6	<3	48	37.1	177	11.2	248	6.28	4.34	1.37	0.23	0	0	0	0	0	2.94444	3.16788	181.022	0.00638889	1.33693	5.95652	2.22222	3.22222	1.63889
11167866-1	54	2	1	5	156	47	86	116	109	0.76	39	26	38	7.1	<3	152	41	285	12.8	145	5.34	3.71	1.31	0.24	0	1	0	0	0	2.46809	2.83206	110.687	0.00510638	0.173171	5.45833	2.31915	3.31915	1.82979
11174968-1	54	1	1	7	227	40	161	131	187	0.88	38	70	150	24.7	7.91	723	37.8	234	12.4	312	7.06	5.05	1.48	0.49	0	0	0	0	0	3.275	3.41216	210.811	0.01225	0.653439	3.02041	4.675	5.675	4.025
11189294-2	50	1	1	5	112	29	56	135	83	0.76	32	67	43	7.7	9.64	253	40.9	221	13.4	146	3.64	2.05	1.2	0.38	0	0	0	0	0	4.65517	1.70833	121.667	0.0131034	0.188264	3.15789	2.86207	3.86207	1.93103
11194406-1	57	1	1	4	180	45	110	127	135	0.8	27	38	21	18.7	5.49	343	34.2	166	14.4	333	9.76	6.92	2.09	0.73	0	0	0	0	0	2.82222	3.311	159.33	0.0162222	0.546784	2.86301	3	4	2.44444
11218257-1	41	2	1	5	165	50	93	112	115	0.67	12	10	17	32.3	<3	91.75	43.9	155	11.1	167	5.88	4.72	0.72	0.26	0	0	0	0	0	2.24	6.55556	231.944	0.0052	0.735763	2.76923	2.3	3.3	1.86
11218970-1	40	2	1	7	176	43	108	125	133	0.54	15	31	24	23.6	<3	70.05	41.5	129	13.5	360	7.08	4.16	1.25	0.31	0	0	0	0	0	2.90698	3.328	288	0.0072093	0.568675	4.03226	3.09302	4.09302	2.51163
11223174-1	60	2	1	4	172	59	93	100	113	0.88	21	18	17	52	9.19	38.5	43.4	236	12.5	167	7.25	4.3	2.18	0.56	0	1	0	1	0	1.69492	1.97248	76.6055	0.00949153	1.19816	3.89286	1.91525	2.91525	1.57627
11223344-1	56	2	1	5	231	35	158	190	196	0.76	18	36	52	10	<3	173	41.9	174	12.1	236	5.91	3.24	2.24	0.33	0	0	1	0	0	5.42857	1.44643	105.357	0.00942857	0.238663	6.78788	5.6	6.6	4.51429
11227350-1	31	1	1	7	165	47	86	161	118	0.7	55	29	32	48.3	<3	443	36.4	209	13.3	324	11.64	8.53	2.41	0.69	0	0	0	0	0	3.42553	3.53942	134.44	0.0146809	1.32692	3.49275	2.51064	3.51064	1.82979
11234163-1	44	1	1	5	120	34	62	121	86	1.09	26	21	41	98.2	6.3	336	42.9	250	14.2	151	6.34	3.38	2.14	0.8	0	0	0	0	1	3.55882	1.57944	70.5607	0.0235294	2.28904	2.675	2.52941	3.52941	1.82353
11238590-1	47	1	1	7	146	35	91	99	111	1.01	43	32	50	10.8	20.44	226	43.7	296	13.7	171	5.18	3.57	1.25	0.34	0	1	0	0	0	2.82857	2.856	136.8	0.00971429	0.24714	3.67647	3.17143	4.17143	2.6
11243600-1	51	1	1	5	233	58	158	87	175	0.67	36	52	26	7.2	4.21	106	38.5	141	13	263	8.37	6.28	1.48	0.59	1	0	0	0	0	1.5	4.24324	177.703	0.0101724	0.187013	2.50847	3.01724	4.01724	2.72414
11243678-1	60	1	1	4	113	31	63	95	82	0.77	43	42	35	49	4.71	455	38.9	379	13.3	238	6.44	4.99	0.85	0.56	1	1	0	0	0	3.06452	5.87059	280	0.0180645	1.25964	1.51786	2.64516	3.64516	2.03226
11259119-1	48	2	1	5	206	55	124	134	151	0.76	41	75	23	62.9	6.19	29.9	42.9	226	10.4	300	9.29	5.33	3.03	0.6	1	1	0	0	0	2.43636	1.75908	99.0099	0.0109091	1.4662	5.05	2.74545	3.74545	2.25455
11259765-1	56	1	1	5	164	41	105	88	123	0.74	32	43	12	30.2	6.57	136	41	204	14.8	269	9.08	6.89	1.65	0.52	0	0	0	0	0	2.14634	4.17576	163.03	0.0126829	0.736585	3.17308	3	4	2.56098
11260114-2	39	2	1	5	136	51	74	57	85	0.65	16	14	18	10.1	<3	53.76	37.6	173	13.4	227	9.7	6.12	2.6	0.65	0	0	0	0	0	1.11765	2.35385	87.3077	0.0127451	0.268617	4	1.66667	2.66667	1.45098
11260565-1	43	1	1	4	132	35	75	110	97	0.92	17	22	21	12.6	<3	201	42.3	177	14.4	190	4.98	3.44	0.95	0.52	0	1	0	1	0	3.14286	3.62105	200	0.0148571	0.297872	1.82692	2.77143	3.77143	2.14286
11265541-1	50	1	1	6	202	46	132	118	156	1.04	19	23	139	48.2	<3	467	39.5	209	14.7	278	8.8	6.07	2.12	0.6	0	0	0	0	0	2.56522	2.86321	131.132	0.0130435	1.22025	3.53333	3.3913	4.3913	2.86957
11265553-2	75	1	1	6	182	53	112	85	129	1.31	11	9	18	222	14.3	374	38.6	166	12	317	6.07	3.66	1.79	0.46	0	1	0	0	1	1.60377	2.04469	177.095	0.00867925	5.7513	3.8913	2.43396	3.43396	2.11321

## Sheet: Sayfa2
1: Erkek 2: Kadın
1: Taburcu 2: Ex
DM HT HL vb.için 1: var 0: yok

## Sheet: Sayfa3
E

## Sheet: Sayfa4
511
